# Supplementary material for: Brood size moderates associations between relative size, telomere length, and immune development in European starling nestlings
Source: Ecol Evol. 2016 Oct 17;6(22):8138–48. doi: 10.1002/ece3.2551 (PMC5108265; doi:10.1002/ece3.2551)
Supplement: Supplementary file 1 [file ECE3-6-8138-s001.csv]

	ChickID	BloodTubeLabel	Box	ChickCode	Farm	Date	Day	Weight	Rwing	Rtarsus	BloodSampleNo	BloodVol	Broodsize	Clutchsize	Measurer	Time.h.	PermanentColour	PermanentCode	BTO	Note	Fledged	ChickIDT	BoxT	ChickCodeT	Plate	TS	IL6	CRP	Sex
1	801A	801A2	801	A	Whittle	2015-05-24	16	78.1	89	30.8	2	150	5	NA	MB	NA	ORA	H9	LH43820	NA	1	801A	801	A	1	1.26	28.49	3.8808	m
2	801A	NA	801	A	NA	2015-05-15	7	52.5	NA	NA	NA	NA	5	NA	NA	14	NA	NA	NA	NA	NA	NA	NA	NA	NA	NA	NA	NA	m
3	801A	801A1	801	A	NA	2015-05-12	4	30.1	NA	NA	1	NA	5	NA	NA	NA	NA	NA	NA	NA	NA	801A	801	A	1	1.39	NA	NA	m
4	801B	NA	801	B	NA	2015-05-15	7	51	NA	NA	NA	NA	5	NA	NA	14	NA	NA	NA	NA	NA	NA	NA	NA	NA	NA	NA	NA	f
5	801B	801B2	801	B	Whittle	2015-05-24	16	73.2	87	30.6	2	150	5	NA	MB	NA	ORA	ID	LH43824	NA	1	801B	801	B	1	1.16	12.75	1.3916	f
6	801B	801B1	801	B	NA	2015-05-12	4	27.9	NA	NA	1	NA	5	NA	NA	NA	NA	NA	NA	NA	NA	801B	801	B	1	1.14	NA	NA	f
7	801C	NA	801	C	NA	2015-05-15	7	51.9	NA	NA	NA	NA	5	NA	NA	14	NA	NA	NA	NA	NA	NA	NA	NA	NA	NA	NA	NA	m
8	801C	801C1	801	C	NA	2015-05-12	4	26.9	NA	NA	1	NA	5	NA	NA	NA	NA	NA	NA	NA	NA	801C	801	C	1	NA	NA	NA	m
9	801C	801C2	801	C	Whittle	2015-05-24	16	79.4	85	31.4	2	120	5	NA	MB	NA	ORA	IB	LH43822	NA	1	801C	801	C	1	NA	BELOW RANGE	5.719	m
10	801D	NA	801	D	NA	2015-05-15	7	47.5	NA	NA	NA	NA	5	NA	NA	14	NA	NA	NA	NA	NA	NA	NA	NA	NA	NA	NA	NA	f
11	801D	801D2	801	D	Whittle	2015-05-24	16	77.8	83	30.7	2	150	5	NA	MB	NA	ORA	IC	LH43823	NA	1	801D	801	D	1	1.11	31.51	4.0788	f
12	801D	801D1	801	D	NA	2015-05-12	4	25.7	NA	NA	1	NA	5	NA	NA	NA	NA	NA	NA	NA	NA	801D	801	D	1	1.18	NA	NA	f
13	801E	801E2	801	E	Whittle	2015-05-24	16	74	82	30.4	2	120	5	NA	MB	NA	ORA	IA	LH43821	NA	1	801E	801	E	1	1.01	BELOW RANGE	2.5197	f
14	801E	801E1	801	E	NA	2015-05-12	4	19.3	NA	NA	1	NA	5	NA	NA	NA	NA	NA	NA	NA	NA	801E	801	E	1	1.09	NA	NA	f
15	801E	NA	801	E	NA	2015-05-15	7	41.7	NA	NA	NA	NA	5	NA	NA	14	NA	NA	NA	NA	NA	NA	NA	NA	NA	NA	NA	NA	f
16	802A	802A2	802	A	Whittle	2015-05-24	16	76.6	83	31.5	2	170	6	NA	CA	NA	ORA	IL	LH43830	NA	1	802A	802	A	4	NA	538.78	6.0227	m
17	802A	NA	802	A	NA	2015-05-15	7	45.9	NA	NA	NA	NA	6	NA	NA	14	NA	NA	NA	NA	NA	NA	NA	NA	NA	NA	NA	NA	m
18	802A	802A1	802	A	NA	2015-05-12	4	22.7	NA	NA	1	NA	6	NA	NA	NA	NA	NA	NA	NA	NA	802A	802	A	4	NA	NA	NA	m
19	802B	802B1	802	B	NA	2015-05-12	4	25.5	NA	NA	1	NA	6	NA	NA	NA	NA	NA	NA	NA	NA	802B	802	B	4	NA	NA	NA	f
20	802B	NA	802	B	NA	2015-05-15	7	49.3	NA	NA	NA	NA	6	NA	NA	14	NA	NA	NA	NA	NA	NA	NA	NA	NA	NA	NA	NA	f
21	802B	802B2	802	B	Whittle	2015-05-24	16	74.1	85	30	2	150	6	NA	CA	NA	ORA	IJ	LH43828	NA	1	802B	802	B	4	NA	24.26	1.8634	f
22	802C	802C2	802	C	Whittle	2015-05-24	16	79.1	80	29.8	2	150	6	NA	CA	NA	ORA	IH	LH43826	NA	1	802C	802	C	5	1.46	246.08	1.6072	m
23	802C	NA	802	C	NA	2015-05-15	7	48.3	NA	NA	NA	NA	6	NA	NA	14	NA	NA	NA	NA	NA	NA	NA	NA	NA	NA	NA	NA	m
24	802C	802C1	802	C	NA	2015-05-12	4	22.7	NA	NA	1	NA	6	NA	NA	NA	NA	NA	NA	NA	NA	802C	802	C	5	1.56	NA	NA	m
25	802D	802D1	802	D	NA	2015-05-12	4	19.8	NA	NA	1	NA	6	NA	NA	NA	NA	NA	NA	NA	NA	802D	802	D	5	NA	NA	NA	f
26	802D	NA	802	D	NA	2015-05-15	7	44.8	NA	NA	NA	NA	6	NA	NA	14	NA	NA	NA	NA	NA	NA	NA	NA	NA	NA	NA	NA	f
27	802D	802D2	802	D	Whittle	2015-05-24	16	72.3	80	29.1	2	150	6	NA	CA	NA	ORA	IF	LH43825	NA	1	802D	802	D	5	NA	13.30	4.6389	f
28	802E	802E2	802	E	Whittle	2015-05-24	16	72.9	84	29.5	2	150	6	NA	CA	NA	ORA	IK	LH43829	NA	1	802E	802	E	5	NA	44.90	3.6698	f
29	802E	NA	802	E	NA	2015-05-15	7	50	NA	NA	NA	NA	6	NA	NA	14	NA	NA	NA	NA	NA	NA	NA	NA	NA	NA	NA	NA	f
30	802E	802E1	802	E	NA	2015-05-12	4	25.4	NA	NA	1	NA	6	NA	NA	NA	NA	NA	NA	NA	NA	802E	802	E	5	NA	NA	NA	f
31	802F	NA	802	F	NA	2015-05-15	7	35.1	NA	NA	NA	NA	6	NA	NA	14	NA	NA	NA	NA	NA	NA	NA	NA	NA	NA	NA	NA	f
32	802F	802F2	802	F	Whittle	2015-05-24	16	72.2	73	30.1	2	150	6	NA	CA	NA	ORA	II	LH43827	NA	1	802F	802	F	5	1.41	19.41	2.1016	f
33	802F	802F1	802	F	NA	2015-05-12	4	13.1	NA	NA	1	NA	6	NA	NA	NA	NA	NA	NA	NA	NA	802F	802	F	5	2.23	NA	NA	f
34	815A	815A1	815	A	NA	2015-05-12	4	20.6	NA	NA	1	NA	4	NA	NA	NA	NA	NA	NA	NA	NA	815A	815	A	1	NA	NA	NA	m
35	815A	NA	815	A	NA	2015-05-15	7	52.3	NA	NA	NA	NA	4	NA	NA	15	NA	NA	NA	NA	NA	NA	NA	NA	NA	NA	NA	NA	m
36	815A	815A2	815	A	Acomb	2015-05-24	16	84.6	86	30	2	150	4	NA	CA	NA	ORA	JJ	LH43847	NA	1	815A	815	A	1	1.52	BELOW RANGE	6.2985	m
37	815B	815B2	815	B	Acomb	2015-05-24	16	74.8	75	29.5	2	150	4	NA	CA	NA	ORA	JT	LH43850	NA	1	815B	815	B	1	1.16	12.14	4.676	f
38	815B	NA	815	B	NA	2015-05-15	7	35.7	NA	NA	NA	NA	4	NA	NA	15	NA	NA	NA	NA	NA	NA	NA	NA	NA	NA	NA	NA	f
39	815B	815B1	815	B	NA	2015-05-12	4	13.5	NA	NA	1	NA	4	NA	NA	NA	NA	NA	NA	NA	NA	815B	815	B	1	1.4	NA	NA	f
40	815C	NA	815	C	NA	2015-05-15	7	47.8	NA	NA	NA	NA	4	NA	NA	15	NA	NA	NA	NA	NA	NA	NA	NA	NA	NA	NA	NA	m
41	815C	815C2	815	C	Acomb	2015-05-24	16	79.5	81	30	2	150	4	NA	CA	NA	ORA	JN	LH43848	NA	1	815C	815	C	1	NA	11.42	3.4715	m
42	815C	815C1	815	C	NA	2015-05-12	4	20.7	NA	NA	1	NA	4	NA	NA	NA	NA	NA	NA	NA	NA	815C	815	C	1	NA	NA	NA	m
43	815D	NA	815	D	NA	2015-05-15	7	46.3	NA	NA	NA	NA	4	NA	NA	15	NA	NA	NA	NA	NA	NA	NA	NA	NA	NA	NA	NA	f
44	815D	815D1	815	D	NA	2015-05-12	4	19.9	NA	NA	1	NA	4	NA	NA	NA	NA	NA	NA	NA	NA	815D	815	D	1	0.71	NA	NA	f
45	815D	815D2	815	D	Acomb	2015-05-24	16	84.8	84	31	2	150	4	NA	CA	NA	ORA	JP	LH43849	NA	1	815D	815	D	1	0.62	8.91	3.8468	f
46	819A	819A2	819	A	Acomb	2015-05-23	16	72.3	89	29.6	2	150	5	NA	CA	NA	ORA	CT	LH43718	NA	1	819A	819	A	2	NA	11.99	1.7721	f
47	819A	NA	819	A	NA	2015-05-14	7	46.7	NA	NA	NA	NA	5	NA	NA	17	NA	NA	NA	NA	NA	NA	NA	NA	NA	NA	NA	NA	f
48	819A	819A1	819	A	NA	2015-05-11	4	21.6	NA	NA	1	NA	5	5	NA	NA	NA	NA	NA	NA	NA	819A	819	A	2	NA	NA	NA	f
49	819B	NA	819	B	NA	2015-05-14	7	39.9	NA	NA	NA	NA	5	NA	NA	17	NA	NA	NA	NA	NA	NA	NA	NA	NA	NA	NA	NA	f
50	819B	819B2	819	B	Acomb	2015-05-23	16	76.1	76	30.7	2	150	5	NA	CA	NA	ORA	C4	LH43721	NA	1	819B	819	B	2	1.06	12.25	1.804	f
51	819B	819B1	819	B	NA	2015-05-11	4	16	NA	NA	1	NA	5	5	NA	NA	NA	NA	NA	NA	NA	819B	819	B	2	1.22	NA	NA	f
52	819C	NA	819	C	NA	2015-05-14	7	46.2	NA	NA	NA	NA	5	NA	NA	17	NA	NA	NA	NA	NA	NA	NA	NA	NA	NA	NA	NA	f
53	819C	819C2	819	C	Acomb	2015-05-23	16	76.5	83	29.7	2	150	5	NA	CA	NA	ORA	C6	LH43722	NA	1	819C	819	C	2	NA	10.64	4.62	f
54	819C	819C1	819	C	NA	2015-05-11	4	20.8	NA	NA	1	NA	5	5	NA	NA	NA	NA	NA	NA	NA	819C	819	C	2	NA	NA	NA	f
55	819D	819D2	819	D	Acomb	2015-05-23	16	72.8	81	28.7	2	150	5	NA	CA	NA	ORA	CX	LH43719	NA	1	819D	819	D	2	NA	10.85	1.74	f
56	819D	819D1	819	D	NA	2015-05-11	4	17.5	NA	NA	1	NA	5	5	NA	NA	NA	NA	NA	NA	NA	819D	819	D	2	NA	NA	NA	f
57	819D	NA	819	D	NA	2015-05-14	7	38.6	NA	NA	NA	NA	5	NA	NA	17	NA	NA	NA	NA	NA	NA	NA	NA	NA	NA	NA	NA	f
58	819E	819E2	819	E	Acomb	2015-05-23	16	85.9	82	29.8	2	150	5	NA	CA	NA	ORA	C3	LH43720	NA	1	819E	819	E	2	1.11	11.84	1.7632	f
59	819E	819E1	819	E	NA	2015-05-11	4	20.9	NA	NA	1	NA	5	5	NA	NA	NA	NA	NA	NA	NA	819E	819	E	2	1.33	NA	NA	f
60	819E	NA	819	E	NA	2015-05-14	7	44	NA	NA	NA	NA	5	NA	NA	17	NA	NA	NA	NA	NA	NA	NA	NA	NA	NA	NA	NA	f
61	821A	NA	821	A	NA	2015-05-14	7	32.8	NA	NA	NA	NA	5	NA	NA	17	NA	NA	NA	NA	NA	NA	NA	NA	NA	NA	NA	NA	m
62	821A	821A2	821	A	Acomb	2015-05-23	16	72.6	79	30.2	2	150	4	NA	CA	NA	ORA	DB	LH43726	NA	1	821A	821	A	7	1.47	BELOW RANGE	1.7376	m
63	821A	821A1	821	A	NA	2015-05-11	4	15.6	NA	NA	1	NA	5	5	NA	NA	NA	NA	NA	NA	NA	821A	821	A	7	NA	NA	NA	m
64	821B	821B1	821	B	NA	2015-05-11	4	23.9	NA	NA	1	NA	5	5	NA	NA	NA	NA	NA	NA	NA	821B	821	B	7	1.93	NA	NA	f
65	821B	821B2	821	B	Acomb	2015-05-23	16	77	86	30.2	2	150	4	NA	CA	NA	ORA	C9	LH43724	NA	1	821B	821	B	7	0.34	10.70	1.3528	f
66	821B	NA	821	B	NA	2015-05-14	7	47.9	NA	NA	NA	NA	5	NA	NA	17	NA	NA	NA	NA	NA	NA	NA	NA	NA	NA	NA	NA	f
67	821C	NA	821	C	NA	2015-05-14	7	49.6	NA	NA	NA	NA	5	NA	NA	17	NA	NA	NA	NA	NA	NA	NA	NA	NA	NA	NA	NA	m
68	821C	821C1	821	C	NA	2015-05-11	4	25.7	NA	NA	1	NA	5	5	NA	NA	NA	NA	NA	NA	NA	821C	821	C	7	0.91	NA	NA	m
69	821D	821D2	821	D	Acomb	2015-05-23	16	72.3	80	30.4	2	150	4	NA	CA	NA	NA	NA	NA	NA	0	821D	821	D	7	0.73	13.55	4.2018	f
70	821D	NA	821	D	NA	2015-05-14	7	36.9	NA	NA	NA	NA	5	NA	NA	17	NA	NA	NA	NA	NA	NA	NA	NA	NA	NA	NA	NA	f
71	821D	821D1	821	D	NA	2015-05-11	4	16.1	NA	NA	1	NA	5	5	NA	NA	NA	NA	NA	NA	NA	821D	821	D	7	0.77	NA	NA	f
72	821E	821E1	821	E	NA	2015-05-11	4	25.8	NA	NA	1	NA	5	5	NA	NA	NA	NA	NA	NA	NA	821E	821	E	7	1.63	NA	NA	m
73	821E	821E2	821	E	Acomb	2015-05-23	16	90.1	89	31.2	2	150	4	NA	CA	NA	ORA	C7	LH43723	NA	1	821E	821	E	7	1.21	10.77	0.8003	m
74	821E	NA	821	E	NA	2015-05-14	7	53.7	NA	NA	NA	NA	5	NA	NA	17	NA	NA	NA	NA	NA	NA	NA	NA	NA	NA	NA	NA	m
75	823A	NA	823	A	NA	2015-05-15	7	46.2	NA	NA	NA	NA	5	NA	NA	12	NA	NA	NA	NA	NA	NA	NA	NA	NA	NA	NA	NA	f
76	823A	823A1	823	A	NA	2015-05-12	4	19.3	NA	NA	1	NA	5	5	NA	NA	NA	NA	NA	NA	NA	823A	823	A	2	0.54	NA	NA	f
77	823A	823A2	823	A	Nafferton	2015-05-24	16	71.3	86	29.35	2	150	5	NA	MB	NA	ORA	F7	LH43798	NA	1	823A	823	A	2	0.52	14.75	1.6632	f
78	823B	823B1	823	B	NA	2015-05-12	4	18.9	NA	NA	1	NA	5	5	NA	NA	NA	NA	NA	NA	NA	823B	823	B	2	NA	NA	NA	m
79	823B	NA	823	B	NA	2015-05-15	7	40.7	NA	NA	NA	NA	5	NA	NA	12	NA	NA	NA	NA	NA	NA	NA	NA	NA	NA	NA	NA	m
80	823B	823B2	823	B	Nafferton	2015-05-24	16	67.1	82	28.34	2	150	5	NA	MB	NA	ORA	F9	LH43799	NA	1	823B	823	B	2	NA	35.11	7.1022	m
81	823C	823C2	823	C	Nafferton	2015-05-24	16	67.1	85	29.73	2	150	5	NA	MB	NA	ORA	HA	LH43800	NA	1	823C	823	C	2	1.13	ABOVE RANGE	1.6368	f
82	823C	NA	823	C	NA	2015-05-15	7	39.6	NA	NA	NA	NA	5	NA	NA	12	NA	NA	NA	NA	NA	NA	NA	NA	NA	NA	NA	NA	f
83	823C	823C1	823	C	NA	2015-05-12	4	18.2	NA	NA	1	NA	5	5	NA	NA	NA	NA	NA	NA	NA	823C	823	C	2	1.23	NA	NA	f
84	823D	823D1	823	D	NA	2015-05-12	4	21.7	NA	NA	1	NA	5	5	NA	NA	NA	NA	NA	NA	NA	823D	823	D	2	NA	NA	NA	m
85	823D	NA	823	D	NA	2015-05-15	7	47.6	NA	NA	NA	NA	5	NA	NA	12	NA	NA	NA	NA	NA	NA	NA	NA	NA	NA	NA	NA	m
86	823D	823D2	823	D	Nafferton	2015-05-24	16	76.6	89	30.12	2	150	5	NA	MB	NA	ORA	HB	LH43801	NA	1	823D	823	D	2	NA	17.70	2.4249	m
87	823E	823E1	823	E	NA	2015-05-12	4	12.2	NA	NA	1	NA	5	5	NA	NA	NA	NA	NA	NA	NA	823E	823	E	2	1.49	NA	NA	f
88	823E	NA	823	E	NA	2015-05-15	7	26.8	NA	NA	NA	NA	5	NA	NA	12	NA	NA	NA	NA	NA	NA	NA	NA	NA	NA	NA	NA	f
89	823E	823E2	823	E	Nafferton	2015-05-24	16	56.4	72	29.34	2	150	5	NA	MB	NA	ORA	F6	LH43797	NA	1	823E	823	E	2	1.29	136.04	2.8776	f
90	824A	824A1	824	A	NA	2015-05-12	4	13.2	NA	NA	1	NA	6	6	NA	NA	NA	NA	NA	NA	NA	824A	824	A	3	1.89	NA	NA	m
91	824A	824A2	824	A	Nafferton	2015-05-24	16	66.1	83	30.5	2	150	5	NA	MB	NA	ORA	HF	LH43804	NA	1	824A	824	A	3	1.4	10.68	1.02	m
92	824A	NA	824	A	NA	2015-05-15	7	37.5	NA	NA	NA	NA	5	NA	NA	12	NA	NA	NA	NA	NA	NA	NA	NA	NA	NA	NA	NA	m
93	824B	824B2	824	B	Nafferton	2015-05-24	16	70.4	82	30.87	2	150	5	NA	MB	NA	ORA	HH	LH43805	NA	1	824B	824	B	3	1.37	BELOW RANGE	1.6652	m
94	824B	824B1	824	B	NA	2015-05-12	4	20.4	NA	NA	1	NA	6	6	NA	NA	NA	NA	NA	NA	NA	824B	824	B	3	1.35	NA	NA	m
95	824B	NA	824	B	NA	2015-05-15	7	49.7	NA	NA	NA	NA	5	NA	NA	12	NA	NA	NA	NA	NA	NA	NA	NA	NA	NA	NA	NA	m
96	824C	824C2	824	C	Nafferton	2015-05-24	16	67.7	81	29.5	2	150	5	NA	MB	NA	ORA	HI	LH43806	NA	1	824C	824	C	3	1.27	11.43	1.914	f
97	824C	824C1	824	C	NA	2015-05-12	4	16.3	NA	NA	1	NA	6	6	NA	NA	NA	NA	NA	NA	NA	824C	824	C	3	1.23	NA	NA	f
98	824C	NA	824	C	NA	2015-05-15	7	40.7	NA	NA	NA	NA	5	NA	NA	12	NA	NA	NA	NA	NA	NA	NA	NA	NA	NA	NA	NA	f
99	824D	NA	824	D	NA	2015-05-15	7	42.5	NA	NA	NA	NA	5	NA	NA	12	NA	NA	NA	NA	NA	NA	NA	NA	NA	NA	NA	NA	f
100	824D	824D1	824	D	NA	2015-05-12	4	16.5	NA	NA	1	NA	6	6	NA	NA	NA	NA	NA	NA	NA	824D	824	D	3	1.63	NA	NA	f
101	824D	824D2	824	D	Nafferton	2015-05-24	16	71.3	84	29.19	2	150	5	NA	MB	NA	ORA	HC	LH43802	NA	1	824D	824	D	3	1.41	9.44	4.8312	f
102	824E	824E2	824	E	Nafferton	2015-05-24	16	71.1	84	30	2	150	5	NA	MB	NA	ORA	HD	LH43803	NA	1	824E	824	E	3	1.42	BELOW RANGE	1.2348	m
103	824E	NA	824	E	NA	2015-05-15	7	44.1	NA	NA	NA	NA	5	NA	NA	12	NA	NA	NA	NA	NA	NA	NA	NA	NA	NA	NA	NA	m
104	824E	824E1	824	E	NA	2015-05-12	4	16.6	NA	NA	1	NA	6	6	NA	NA	NA	NA	NA	NA	NA	824E	824	E	3	1.47	NA	NA	m
105	824F	824F1	824	F	NA	2015-05-12	4	9.6	NA	NA	1	NA	6	6	NA	NA	NA	NA	NA	NA	NA	824F	824	F	5	NA	NA	NA	f
106	827A	827A2	827	A	Nafferton	2015-05-24	16	70.3	80	28.65	2	150	3	NA	MB	NA	ORA	HK	LH43808	NA	1	827A	827	A	11	1.51	17.95	4.018	f
107	827A	827A1	827	A	NA	2015-05-12	4	14.5	NA	NA	1	NA	3	4	NA	NA	NA	NA	NA	NA	NA	827A	827	A	11	1.43	NA	NA	f
108	827A	NA	827	A	NA	2015-05-15	7	37	NA	NA	NA	NA	3	NA	NA	12	NA	NA	NA	NA	NA	NA	NA	NA	NA	NA	NA	NA	f
109	827B	NA	827	B	NA	2015-05-15	7	47.8	NA	NA	NA	NA	3	NA	NA	12	NA	NA	NA	NA	NA	NA	NA	NA	NA	NA	NA	NA	m
110	827B	827B2	827	B	Nafferton	2015-05-24	16	80.5	83	29.93	2	150	3	NA	MB	NA	ORA	HL	LH43809	NA	1	827B	827	B	12	0.98	9.86	4.9209	m
111	827B	827B1	827	B	NA	2015-05-12	4	21	NA	NA	1	NA	3	4	NA	NA	NA	NA	NA	NA	NA	827B	827	B	12	1.08	NA	NA	m
112	827C	827C1	827	C	NA	2015-05-12	4	20.3	NA	NA	1	NA	3	4	NA	NA	NA	NA	NA	NA	NA	827C	827	C	12	1.71	NA	NA	f
113	827C	827C2	827	C	Nafferton	2015-05-24	16	75	85	28.66	2	150	3	NA	MB	NA	ORA	HJ	LH43807	NA	1	827C	827	C	12	1.56	41.38	1.5908	f
114	827C	NA	827	C	NA	2015-05-15	7	49.4	NA	NA	NA	NA	3	NA	NA	12	NA	NA	NA	NA	NA	NA	NA	NA	NA	NA	NA	NA	f
115	829A	NA	829	A	NA	2015-05-15	7	21.3	NA	NA	NA	NA	6	NA	NA	13	NA	NA	NA	NA	NA	NA	NA	NA	NA	NA	NA	NA	m
116	829A	829A1	829	A	NA	2015-05-12	4	9.2	NA	NA	1	NA	6	NA	NA	NA	NA	NA	NA	NA	NA	829A	829	A	13	1.1	NA	NA	m
117	829A	829A2	829	A	Nafferton	2015-05-24	16	45.4	62	27.33	2	130	6	NA	MB	NA	ORA	F3	LH43795	NA	1	829A	829	A	13	0.87	12.90	1.4938	m
118	829B	NA	829	B	NA	2015-05-15	7	47.6	NA	NA	NA	NA	6	NA	NA	13	NA	NA	NA	NA	NA	NA	NA	NA	NA	NA	NA	NA	m
119	829B	829B1	829	B	NA	2015-05-12	4	23.5	NA	NA	1	NA	6	NA	NA	NA	NA	NA	NA	Bandaged, cut removing bandage; ok 14/5	NA	829B	829	B	13	1.96	NA	NA	m
120	829B	829B2	829	B	Nafferton	2015-05-24	16	73.1	86	29.05	2	150	6	NA	MB	NA	ORA	FT	LH43793	NA	1	829B	829	B	13	2	10.86	1.633	m
121	829C	NA	829	C	NA	2015-05-15	7	40.6	NA	NA	NA	NA	6	NA	NA	13	NA	NA	NA	NA	NA	NA	NA	NA	NA	NA	NA	NA	m
122	829C	829C1	829	C	NA	2015-05-12	4	15.8	NA	NA	1	NA	6	NA	NA	NA	NA	NA	NA	NA	NA	829C	829	C	13	2.11	NA	NA	m
123	829C	829C2	829	C	Nafferton	2015-05-24	16	69	78	29.3	2	150	6	NA	MB	NA	ORA	FP	LH43792	NA	1	829C	829	C	13	2.05	BELOW RANGE	5.3846	m
124	829D	NA	829	D	NA	2015-05-15	7	52.3	NA	NA	NA	NA	6	NA	NA	13	NA	NA	NA	NA	NA	NA	NA	NA	NA	NA	NA	NA	m
125	829D	829D2	829	D	Nafferton	2015-05-24	16	74.8	87	29.73	2	120	6	NA	MB	NA	ORA	FX	LH43794	NA	1	829D	829	D	11	3.25	BELOW RANGE	1.7982	m
126	829D	829D1	829	D	NA	2015-05-12	4	22.6	NA	NA	1	NA	6	NA	NA	NA	NA	NA	NA	NA	NA	829D	829	D	13	2.12	NA	NA	m
127	829E	829E1	829	E	NA	2015-05-12	4	25.7	NA	NA	1	NA	6	NA	NA	NA	NA	NA	NA	NA	NA	829E	829	E	13	2.16	NA	NA	m
128	829E	NA	829	E	NA	2015-05-15	7	51.9	NA	NA	NA	NA	6	NA	NA	13	NA	NA	NA	NA	NA	NA	NA	NA	NA	NA	NA	NA	m
129	829E	829E2	829	E	Nafferton	2015-05-24	16	78.5	87	29.67	2	150	6	NA	MB	NA	ORA	FN	LH43791	NA	1	829E	829	E	13	1.95	12.12	3.6696	m
130	829F	NA	829	F	NA	2015-05-15	7	52.2	NA	NA	NA	NA	6	NA	NA	13	NA	NA	NA	NA	NA	NA	NA	NA	NA	NA	NA	NA	m
131	829F	829F1	829	F	NA	2015-05-12	4	23.9	NA	NA	1	NA	6	NA	NA	NA	NA	NA	NA	NA	NA	829F	829	F	13	2.37	NA	NA	m
132	829F	829F2	829	F	Nafferton	2015-05-24	16	75.2	85	29.85	2	150	6	NA	MB	NA	ORA	F4	LH43796	NA	1	829F	829	F	13	1.96	11.02	2.211	m
133	830A	NA	830	A	NA	2015-05-15	7	52.9	NA	NA	NA	NA	5	NA	NA	13	NA	NA	NA	NA	NA	NA	NA	NA	NA	NA	NA	NA	m
134	830A	830A1	830	A	NA	2015-05-12	4	24.4	NA	NA	1	NA	5	NA	NA	NA	NA	NA	NA	NA	NA	830A	830	A	4	1.96	NA	NA	m
135	830A	830A2	830	A	Nafferton	2015-05-24	16	79	85	30.13	2	150	5	NA	MB	NA	ORA	H5	LH43812	NA	1	830A	830	A	4	1.69	16.66	1.2986	m
136	830B	830B2	830	B	Nafferton	2015-05-24	16	79.7	83	30.68	2	150	5	NA	MB	NA	ORA	HN	LH43810	NA	1	830B	830	B	4	1.55	11.44	2.7852	m
137	830B	NA	830	B	NA	2015-05-15	7	48.7	NA	NA	NA	NA	5	NA	NA	13	NA	NA	NA	NA	NA	NA	NA	NA	NA	NA	NA	NA	m
138	830B	830B1	830	B	NA	2015-05-12	4	21.9	NA	NA	1	NA	5	NA	NA	NA	NA	NA	NA	NA	NA	830B	830	B	4	1.75	NA	NA	m
139	830C	NA	830	C	NA	2015-05-15	7	52.5	NA	NA	NA	NA	5	NA	NA	13	NA	NA	NA	NA	NA	NA	NA	NA	NA	NA	NA	NA	f
140	830C	830C2	830	C	Nafferton	2015-05-24	16	73.5	85	30.91	2	150	5	NA	MB	NA	ORA	HP	LH43811	NA	1	830C	830	C	4	1.57	BELOW RANGE	1.3132	f
141	830C	830C1	830	C	NA	2015-05-12	4	27.1	NA	NA	1	NA	5	NA	NA	NA	NA	NA	NA	NA	NA	830C	830	C	4	1.78	NA	NA	f
142	830D	830D1	830	D	NA	2015-05-12	4	24.6	NA	NA	1	NA	5	NA	NA	NA	NA	NA	NA	NA	NA	830D	830	D	4	1.79	NA	NA	m
143	830D	830D2	830	D	Nafferton	2015-05-24	16	73.6	84	29.89	2	150	5	NA	MB	NA	ORA	HX	LH43814	NA	1	830D	830	D	4	1.81	14.32	4.4954	m
144	830D	NA	830	D	NA	2015-05-15	7	49.8	NA	NA	NA	NA	5	NA	NA	13	NA	NA	NA	NA	NA	NA	NA	NA	NA	NA	NA	NA	m
145	830E	NA	830	E	NA	2015-05-15	7	42.4	NA	NA	NA	NA	5	NA	NA	13	NA	NA	NA	NA	NA	NA	NA	NA	NA	NA	NA	NA	m
146	830E	830E1	830	E	NA	2015-05-12	4	16.3	NA	NA	1	NA	5	NA	NA	NA	NA	NA	NA	NA	NA	830E	830	E	4	2.21	NA	NA	m
147	830E	830E2	830	E	Nafferton	2015-05-24	16	73.4	78	29.69	2	150	5	NA	MB	NA	ORA	HT	LH43813	NA	1	830E	830	E	4	1.94	10.10	4.2182	m
148	833A	NA	833	A	NA	2015-05-15	7	49	NA	NA	NA	NA	5	NA	NA	13	NA	NA	NA	NA	NA	NA	NA	NA	NA	NA	NA	NA	f
149	833A	833A2	833	A	Nafferton	2015-05-24	16	73.6	82	28.96	2	150	5	NA	MB	NA	ORA	H4	LH43817	NA	1	833A	833	A	4	NA	10.65	3.7356	f
150	833A	833A1	833	A	NA	2015-05-12	4	19.8	NA	NA	1	NA	5	5	NA	NA	NA	NA	NA	NA	NA	833A	833	A	4	NA	NA	NA	f
151	833B	833B2	833	B	Nafferton	2015-05-24	16	69.5	85	28.92	2	150	5	NA	MB	NA	ORA	H3	LH43816	NA	1	833B	833	B	4	NA	28.79	4.6417	m
152	833B	833B1	833	B	NA	2015-05-12	4	18.7	NA	NA	1	NA	5	5	NA	NA	NA	NA	NA	NA	NA	833B	833	B	4	NA	NA	NA	m
153	833B	NA	833	B	NA	2015-05-15	7	45.2	NA	NA	NA	NA	5	NA	NA	13	NA	NA	NA	NA	NA	NA	NA	NA	NA	NA	NA	NA	m
154	833C	NA	833	C	NA	2015-05-15	7	51	NA	NA	NA	NA	5	NA	NA	13	NA	NA	NA	NA	NA	NA	NA	NA	NA	NA	NA	NA	f
155	833C	833C2	833	C	Nafferton	2015-05-24	16	76.6	90	30.37	2	150	5	NA	MB	NA	ORA	HZ	LH43815	NA	1	833C	833	C	4	1.74	75.17	2.7727	f
156	833C	833C1	833	C	NA	2015-05-12	4	25.1	NA	NA	1	NA	5	5	NA	NA	NA	NA	NA	NA	NA	833C	833	C	4	1.93	NA	NA	f
157	833D	833D2	833	D	Nafferton	2015-05-24	16	75.5	87	30.96	2	150	5	NA	MB	NA	ORA	H7	LH43819	NA	1	833D	833	D	4	0.85	38.59	5.2311	m
158	833D	NA	833	D	NA	2015-05-15	7	52.5	NA	NA	NA	NA	5	NA	NA	13	NA	NA	NA	NA	NA	NA	NA	NA	NA	NA	NA	NA	m
159	833D	833D1	833	D	NA	2015-05-12	4	24.2	NA	NA	1	NA	5	5	NA	NA	NA	NA	NA	NA	NA	833D	833	D	4	0.86	NA	NA	m
160	833E	833E2	833	E	Nafferton	2015-05-24	16	74.4	82	30.33	2	150	5	NA	MB	NA	ORA	H6	LH43818	NA	1	833E	833	E	4	1.65	22.75	1.53	m
161	833E	833E1	833	E	NA	2015-05-12	4	15	NA	NA	1	NA	5	5	NA	NA	NA	NA	NA	NA	NA	833E	833	E	4	1.83	NA	NA	m
162	833E	NA	833	E	NA	2015-05-15	7	40.8	NA	NA	NA	NA	5	NA	NA	13	NA	NA	NA	NA	NA	NA	NA	NA	NA	NA	NA	NA	m
163	835A	835A2	835	A	Nafferton	2015-05-24	16	76	88	29.53	2	150	4	NA	MB	NA	ORA	FD	LH43783	NA	1	835A	835	A	5	1.39	12.48	2.0961	m
164	835A	835A1	835	A	NA	2015-05-12	4	24.9	NA	NA	1	NA	4	5	NA	NA	NA	NA	NA	NA	NA	835A	835	A	5	1.48	NA	NA	m
165	835A	NA	835	A	NA	2015-05-15	7	50.4	NA	NA	NA	NA	4	NA	NA	11	NA	NA	NA	NA	NA	NA	NA	NA	NA	NA	NA	NA	m
166	835B	NA	835	B	NA	2015-05-15	7	40.1	NA	NA	NA	NA	4	NA	NA	11	NA	NA	NA	NA	NA	NA	NA	NA	NA	NA	NA	NA	f
167	835B	835B2	835	B	Nafferton	2015-05-24	16	65	84	28.71	2	150	4	NA	MB	NA	ORA	FF	LH43784	NA	1	835B	835	B	5	1.48	11.84	1.3528	f
168	835B	835B1	835	B	NA	2015-05-12	4	18.7	NA	NA	1	NA	4	5	NA	NA	NA	NA	NA	NA	NA	835B	835	B	5	1.49	NA	NA	f
169	835C	835C2	835	C	Nafferton	2015-05-24	16	70	87	28.56	2	150	4	NA	MB	NA	ORA	FC	LH43782	NA	1	835C	835	C	5	1.48	15.28	3.8376	f
170	835C	NA	835	C	NA	2015-05-15	7	44.7	NA	NA	NA	NA	4	NA	NA	11	NA	NA	NA	NA	NA	NA	NA	NA	NA	NA	NA	NA	f
171	835C	835C1	835	C	NA	2015-05-12	4	22.1	NA	NA	1	NA	4	5	NA	NA	NA	NA	NA	NA	NA	835C	835	C	5	1.64	NA	NA	f
172	835D	835D2	835	D	Nafferton	2015-05-24	16	70.4	82	29.68	2	150	4	NA	MB	NA	ORA	FH	LH43785	NA	1	835D	835	D	5	0.62	73.67	1.9482	m
173	835D	NA	835	D	NA	2015-05-15	7	39.1	NA	NA	NA	NA	4	NA	NA	11	NA	NA	NA	NA	NA	NA	NA	NA	NA	NA	NA	NA	m
174	835D	835D1	835	D	NA	2015-05-12	4	14.9	NA	NA	1	NA	4	5	NA	NA	NA	NA	NA	NA	NA	835D	835	D	5	0.65	NA	NA	m
175	837A	837A1	837	A	NA	2015-05-12	4	24.7	NA	NA	1	NA	5	6	NA	NA	NA	NA	NA	NA	NA	837A	837	A	9	0.85	NA	NA	m
176	837A	837A2	837	A	Nafferton	2015-05-24	16	78	82	29.35	2	150	5	NA	MB	NA	ORA	FK	LH43788	NA	1	837A	837	A	9	0.8	10.47	2.9962	m
177	837A	NA	837	A	NA	2015-05-15	7	51.9	NA	NA	NA	NA	5	NA	NA	13	NA	NA	NA	NA	NA	NA	NA	NA	NA	NA	NA	NA	m
178	837B	837B2	837	B	Nafferton	2015-05-24	16	78.9	84	29.45	2	150	5	NA	MB	NA	ORA	FJ	LH43787	NA	1	837B	837	B	9	0.49	BELOW RANGE	1.1151	m
179	837B	837B1	837	B	NA	2015-05-12	4	26.5	NA	NA	1	NA	5	6	NA	NA	NA	NA	NA	NA	NA	837B	837	B	9	0.9	NA	NA	m
180	837B	NA	837	B	NA	2015-05-15	7	55.2	NA	NA	NA	NA	5	NA	NA	13	NA	NA	NA	NA	NA	NA	NA	NA	NA	NA	NA	NA	m
181	837C	837C2	837	C	Nafferton	2015-05-24	16	71.4	82	29.09	2	150	5	NA	MB	NA	ORA	FS	LH43790	NA	1	837C	837	C	9	0.47	10.32	3.3699	f
182	837C	837C1	837	C	NA	2015-05-12	4	25.3	NA	NA	1	NA	5	6	NA	NA	NA	NA	NA	NA	NA	837C	837	C	9	0.91	NA	NA	f
183	837C	NA	837	C	NA	2015-05-15	7	52.5	NA	NA	NA	NA	5	NA	NA	13	NA	NA	NA	NA	NA	NA	NA	NA	NA	NA	NA	NA	f
184	837D	837D1	837	D	NA	2015-05-12	4	25.8	NA	NA	1	NA	5	6	NA	NA	NA	NA	NA	NA	NA	837D	837	D	9	0.89	NA	NA	m
185	837D	NA	837	D	NA	2015-05-15	7	55.2	NA	NA	NA	NA	5	NA	NA	13	NA	NA	NA	NA	NA	NA	NA	NA	NA	NA	NA	NA	m
186	837D	837D2	837	D	Nafferton	2015-05-24	16	79.1	85	29.93	2	150	5	NA	MB	NA	ORA	FL	LH43789	NA	1	837D	837	D	9	0.77	11.80	2.538	m
187	837E	NA	837	E	NA	2015-05-15	7	47	NA	NA	NA	NA	5	NA	NA	13	NA	NA	NA	NA	NA	NA	NA	NA	NA	NA	NA	NA	f
188	837E	837E1	837	E	NA	2015-05-12	4	21.5	NA	NA	1	NA	5	6	NA	NA	NA	NA	NA	NA	NA	837E	837	E	9	1.98	NA	NA	f
189	837E	837E2	837	E	Nafferton	2015-05-24	16	72.1	84	29.5	2	150	5	NA	MB	NA	ORA	FI	LH43786	NA	1	837E	837	E	9	0.39	11.37	3.4181	f
190	842A	842A2	842	A	Nafferton	2015-05-24	16	84.6	80	32.2	2	150	3	NA	CA	NA	ORA	DD	LH43763	NA	1	842A	842	A	5	1.37	11.05	3.0597	f
191	842A	NA	842	A	NA	2015-05-15	7	40.6	NA	NA	NA	NA	4	NA	NA	11	NA	NA	NA	NA	NA	NA	NA	NA	NA	NA	NA	NA	f
192	842A	842A1	842	A	NA	2015-05-12	4	14.8	NA	NA	1	NA	4	NA	NA	NA	NA	NA	NA	NA	NA	842A	842	A	5	1.53	NA	NA	f
193	842B	842B2	842	B	Nafferton	2015-05-24	16	84.3	80	32	2	150	3	NA	CA	NA	ORA	DF	LH43764	NA	1	842B	842	B	5	0.75	102.24	3.5979	m
194	842B	NA	842	B	NA	2015-05-15	7	43	NA	NA	NA	NA	4	NA	NA	11	NA	NA	NA	NA	NA	NA	NA	NA	NA	NA	NA	NA	m
195	842B	842B1	842	B	NA	2015-05-12	4	15.4	NA	NA	1	NA	4	NA	NA	NA	NA	NA	NA	NA	NA	842B	842	B	5	0.73	NA	NA	m
196	842C	NA	842	C	NA	2015-05-15	7	46.2	NA	NA	NA	NA	4	NA	NA	11	NA	NA	NA	NA	NA	NA	NA	NA	NA	NA	NA	NA	m
197	842C	842C2	842	C	Nafferton	2015-05-24	16	84.3	81	31.4	2	150	3	NA	CA	NA	ORA	DC	LH43762	NA	1	842C	842	C	5	1.48	12.74	2.7548	m
198	842C	842C1	842	C	NA	2015-05-12	4	19.5	NA	NA	1	NA	4	NA	NA	NA	NA	NA	NA	NA	NA	842C	842	C	5	1.49	NA	NA	m
199	842D	842D1	842	D	NA	2015-05-12	4	9.7	NA	NA	1	NA	4	NA	NA	NA	NA	NA	NA	NA	NA	842D	842	D	5	1.39	NA	NA	m
200	842D	NA	842	D	NA	2015-05-15	7	30.3	NA	NA	NA	NA	4	NA	NA	11	NA	NA	NA	NA	NA	NA	NA	NA	NA	NA	NA	NA	m
201	847A	847A2	847	A	Nafferton	2015-05-24	16	80.9	83	31.2	2	150	3	NA	CA	NA	ORA	DK	LH43767	NA	1	847A	847	A	9	0.57	11.13	1.596	m
202	847A	NA	847	A	NA	2015-05-15	7	50.4	NA	NA	NA	NA	3	NA	NA	11	NA	NA	NA	NA	NA	NA	NA	NA	NA	NA	NA	NA	m
203	847A	847A1	847	A	NA	2015-05-12	4	22	NA	NA	1	NA	4	NA	NA	NA	NA	NA	NA	NA	NA	847A	847	A	9	1.18	NA	NA	m
204	847B	NA	847	B	NA	2015-05-15	7	38.3	NA	NA	NA	NA	3	NA	NA	11	NA	NA	NA	NA	NA	NA	NA	NA	NA	NA	NA	NA	f
205	847B	847B2	847	B	Nafferton	2015-05-24	16	75.2	77	31.2	2	150	3	NA	CA	NA	ORA	DI	LH43766	NA	1	847B	847	B	9	0.69	11.15	0.945	f
206	847B	847B1	847	B	NA	2015-05-12	4	13.1	NA	NA	1	NA	4	NA	NA	NA	NA	NA	NA	NA	NA	847B	847	B	9	0.66	NA	NA	f
207	847C	NA	847	C	NA	2015-05-15	7	56.6	NA	NA	NA	NA	3	NA	NA	11	NA	NA	NA	NA	NA	NA	NA	NA	NA	NA	NA	NA	f
208	847C	847C1	847	C	NA	2015-05-12	4	23.2	NA	NA	1	NA	4	NA	NA	NA	NA	NA	NA	NA	NA	847C	847	C	9	0.92	NA	NA	f
209	847C	847C2	847	C	Nafferton	2015-05-24	16	78.6	85	30.1	2	120	3	NA	CA	NA	ORA	DH	LH43765	NA	1	847C	847	C	9	0.88	18.21	5.684	f
210	847D	847D1	847	D	NA	2015-05-12	4	5.1	NA	NA	1	NA	4	NA	NA	NA	NA	NA	NA	not bled	NA	NA	NA	NA	NA	NA	NA	NA	NA
211	848A	848A2	848	A	Nafferton	2015-05-22	16	76.7	89	29.13	2	150	5	NA	MB	14	ORA	BT	LH43701	NA	1	848A	848	A	9	0.82	BELOW RANGE	6.8256	f
212	848A	848A1	848	A	NA	2015-05-10	4	26.2	NA	NA	1	NA	5	5	NA	NA	NA	NA	NA	NA	NA	848A	848	A	9	0.8	NA	NA	f
213	848A	NA	848	A	NA	2015-05-13	7	50.6	NA	NA	NA	NA	5	NA	NA	16	NA	NA	NA	NA	NA	NA	NA	NA	NA	NA	NA	NA	f
214	848B	848B1	848	B	NA	2015-05-10	4	26.8	NA	NA	1	NA	5	5	NA	NA	NA	NA	NA	NA	NA	848B	848	B	9	0.9	NA	NA	f
215	848B	848B2	848	B	Nafferton	2015-05-22	16	80.4	90	30.4	2	150	5	NA	MB	14	ORA	BN	LH43698	NA	1	848B	848	B	9	0.84	31.63	2.0776	f
216	848B	NA	848	B	NA	2015-05-13	7	52.7	NA	NA	NA	NA	5	NA	NA	16	NA	NA	NA	NA	NA	NA	NA	NA	NA	NA	NA	NA	f
217	848C	848C1	848	C	NA	2015-05-10	4	19.3	NA	NA	1	NA	5	5	NA	NA	NA	NA	NA	NA	NA	848C	848	C	9	0.86	NA	NA	f
218	848C	NA	848	C	NA	2015-05-13	7	50.6	NA	NA	NA	NA	5	NA	NA	16	NA	NA	NA	NA	NA	NA	NA	NA	NA	NA	NA	NA	f
219	848C	848C2	848	C	Nafferton	2015-05-22	16	79.1	84	29.62	2	150	5	NA	MB	14	ORA	BV	LH43702	NA	1	848C	848	C	9	0.72	12.01	1.7441	f
220	848D	848D2	848	D	Nafferton	2015-05-22	16	80.9	88	29.91	2	150	5	NA	MB	14	ORA	BP	LH43699	NA	1	848D	848	D	9	0.91	BELOW RANGE	10.5183	m
221	848D	848D1	848	D	NA	2015-05-10	4	25.4	NA	NA	1	NA	5	5	NA	NA	NA	NA	NA	NA	NA	848D	848	D	9	0.93	NA	NA	m
222	848D	NA	848	D	NA	2015-05-13	7	49.3	NA	NA	NA	NA	5	NA	NA	16	NA	NA	NA	NA	NA	NA	NA	NA	NA	NA	NA	NA	m
223	848E	NA	848	E	NA	2015-05-13	7	53.9	NA	NA	NA	NA	5	NA	NA	16	NA	NA	NA	NA	NA	NA	NA	NA	NA	NA	NA	NA	m
224	848E	848E2	848	E	Nafferton	2015-05-22	16	78.7	90	29.61	2	150	5	NA	MB	14	ORA	BS	LH43700	NA	1	848E	848	E	13	1	14.48	10.4228	m
225	848E	848E1	848	E	NA	2015-05-10	4	27.5	NA	NA	1	NA	5	5	NA	NA	NA	NA	NA	NA	NA	848E	848	E	13	1.01	NA	NA	m
226	850A	850A2	850	A	Nafferton	2015-05-23	16	72.2	86	29.13	2	150	5	NA	CA	NA	ORA	B9	LH43704	NA	1	850A	850	A	10	0.61	BELOW RANGE	6.7311	f
227	850A	850A1	850	A	NA	2015-05-11	4	29	NA	NA	1	NA	6	6	NA	NA	NA	NA	NA	NA	NA	850A	850	A	10	0.62	NA	NA	f
228	850A	NA	850	A	NA	2015-05-14	7	53.2	NA	NA	NA	NA	6	NA	NA	16	NA	NA	NA	NA	NA	NA	NA	NA	NA	NA	NA	NA	f
229	850B	850B1	850	B	NA	2015-05-11	4	23.3	NA	NA	1	NA	6	6	NA	NA	NA	NA	NA	NA	NA	850B	850	B	10	1.07	NA	NA	f
230	850B	NA	850	B	NA	2015-05-14	7	50	NA	NA	NA	NA	6	NA	NA	16	NA	NA	NA	NA	NA	NA	NA	NA	NA	NA	NA	NA	f
231	850B	850B2	850	B	Nafferton	2015-05-23	16	72.1	86	28.9	2	150	5	NA	CA	NA	ORA	CC	LH43707	NA	1	850B	850	B	10	0.93	BELOW RANGE	1.9	f
232	850C	NA	850	C	NA	2015-05-14	7	17.1	NA	NA	NA	NA	6	NA	NA	16	NA	NA	NA	Not ringed as too small	NA	NA	NA	NA	NA	NA	NA	NA	f
233	850C	850C1	850	C	NA	2015-05-11	4	9.1	NA	NA	1	NA	6	6	NA	NA	NA	NA	NA	NA	NA	850C	850	C	10	0.51	NA	NA	f
234	850D	NA	850	D	NA	2015-05-14	7	51	NA	NA	NA	NA	6	NA	NA	16	NA	NA	NA	NA	NA	NA	NA	NA	NA	NA	NA	NA	f
235	850D	850D2	850	D	Nafferton	2015-05-23	16	66	82	28.5	2	140	5	NA	CA	NA	ORA	CA	LH43705	NA	1	850D	850	D	10	1.12	BELOW RANGE	4.779	f
236	850D	850D1	850	D	NA	2015-05-11	4	24.3	NA	NA	1	NA	6	6	NA	NA	NA	NA	NA	NA	NA	850D	850	D	10	1.14	NA	NA	f
237	850E	850E1	850	E	NA	2015-05-11	4	26.5	NA	NA	1	NA	6	6	NA	NA	NA	NA	NA	NA	NA	850E	850	E	10	1.09	NA	NA	m
238	850E	NA	850	E	NA	2015-05-14	7	54.2	NA	NA	NA	NA	6	NA	NA	16	NA	NA	NA	NA	NA	NA	NA	NA	NA	NA	NA	NA	m
239	850E	850E2	850	E	Nafferton	2015-05-23	16	76.2	86	29.2	2	150	5	NA	CA	NA	ORA	B7	LH43703	NA	1	850E	850	E	10	0.86	BELOW RANGE	7.9236	m
240	850F	850F2	850	F	Nafferton	2015-05-23	16	67.8	76	28.3	2	100	5	NA	CA	NA	ORA	CB	LH43706	NA	0	850F	850	F	10	1.28	42.82	1.96	f
241	850F	850F1	850	F	NA	2015-05-11	4	16.9	NA	NA	1	NA	6	6	NA	NA	NA	NA	NA	NA	NA	850F	850	F	10	1.31	NA	NA	f
242	850F	NA	850	F	NA	2015-05-14	7	40.3	NA	NA	NA	NA	6	NA	NA	16	NA	NA	NA	NA	NA	NA	NA	NA	NA	NA	NA	NA	f
243	851A	851A1	851	A	NA	2015-05-11	4	25.9	NA	NA	1	NA	5	5	NA	NA	NA	NA	NA	NA	NA	851A	851	A	12	1.64	NA	NA	m
244	851A	NA	851	A	NA	2015-05-14	7	54.3	NA	NA	NA	NA	5	NA	NA	16	NA	NA	NA	NA	NA	NA	NA	NA	NA	NA	NA	NA	m
245	851A	851A2	851	A	Nafferton	2015-05-23	16	78.3	84	30.6	2	150	5	NA	CA	NA	ORA	CL	LH43714	NA	1	851A	851	A	12	1.43	BELOW RANGE	2.2833	m
246	851B	851B2	851	B	Nafferton	2015-05-23	16	77.2	89	29.8	2	150	5	NA	CA	NA	ORA	CN	LH43715	NA	1	851B	851	B	12	1.58	BELOW RANGE	2.1808	f
247	851B	851B1	851	B	NA	2015-05-11	4	28.1	NA	NA	1	NA	5	5	NA	NA	NA	NA	NA	NA	NA	851B	851	B	12	1.67	NA	NA	f
248	851B	NA	851	B	NA	2015-05-14	7	53.7	NA	NA	NA	NA	5	NA	NA	16	NA	NA	NA	NA	NA	NA	NA	NA	NA	NA	NA	NA	f
249	851C	NA	851	C	NA	2015-05-14	7	53.2	NA	NA	NA	NA	5	NA	NA	16	NA	NA	NA	NA	NA	NA	NA	NA	NA	NA	NA	NA	f
250	851C	851C2	851	C	Nafferton	2015-05-23	16	80.4	86	29.6	2	150	5	NA	CA	NA	ORA	CP	LH43716	NA	1	851C	851	C	12	0.75	7.17	2.0532	f
251	851C	851C1	851	C	NA	2015-05-11	4	26.4	NA	NA	1	NA	5	5	NA	NA	NA	NA	NA	NA	NA	851C	851	C	12	0.89	NA	NA	f
252	851D	851D2	851	D	Nafferton	2015-05-23	16	78.7	84	30.5	2	100	5	NA	CA	NA	ORA	CK	LH43713	NA	1	851D	851	D	12	1.82	BELOW RANGE	7.5544	f
253	851D	851D1	851	D	NA	2015-05-11	4	26.6	NA	NA	1	NA	5	5	NA	NA	NA	NA	NA	NA	NA	851D	851	D	12	2.19	NA	NA	f
254	851D	NA	851	D	NA	2015-05-14	7	53.1	NA	NA	NA	NA	5	NA	NA	16	NA	NA	NA	NA	NA	NA	NA	NA	NA	NA	NA	NA	f
255	851E	851E1	851	E	NA	2015-05-11	4	16.2	NA	NA	1	NA	5	5	NA	NA	NA	NA	NA	NA	NA	851E	851	E	12	1.55	NA	NA	f
256	851E	NA	851	E	NA	2015-05-14	7	40.1	NA	NA	NA	NA	5	NA	NA	16	NA	NA	NA	NA	NA	NA	NA	NA	NA	NA	NA	NA	f
257	851E	851E2	851	E	Nafferton	2015-05-23	16	70.1	72	29.5	2	150	5	NA	CA	NA	ORA	CS	LH43717	NA	0	851E	851	E	12	1.4	11.32	1.4896	f
258	852A	852A1	852	A	NA	2015-05-12	4	10.3	NA	NA	1	NA	6	NA	NA	NA	NA	NA	NA	NA	NA	852A	852	A	12	1.94	NA	NA	f
259	852A	852A2	852	A	Nafferton	2015-05-24	16	64.3	72	30.2	2	150	5	NA	CA	NA	ORA	D6	LH438777	NA	1	852A	852	A	12	1.79	BELOW RANGE	4.8488	f
260	852A	NA	852	A	NA	2015-05-15	7	30.7	NA	NA	NA	NA	5	NA	NA	11	NA	NA	NA	NA	NA	NA	NA	NA	NA	NA	NA	NA	f
261	852B	852B2	852	B	Nafferton	2015-05-24	16	64.4	78	29.7	2	150	5	NA	CA	NA	ORA	FA	LH438780	NA	1	852B	852	B	12	NA	11.16	1.6686	f
262	852B	852B1	852	B	NA	2015-05-12	4	13.9	NA	NA	1	NA	6	NA	NA	NA	NA	NA	NA	NA	NA	852B	852	B	12	NA	NA	NA	f
263	852B	NA	852	B	NA	2015-05-15	7	36.7	NA	NA	NA	NA	5	NA	NA	11	NA	NA	NA	NA	NA	NA	NA	NA	NA	NA	NA	NA	f
264	852C	852C2	852	C	Nafferton	2015-05-24	16	64.5	80	29.5	2	150	5	NA	CA	NA	ORA	D9	LH438779	NA	1	852C	852	C	12	NA	12.32	1.9422	f
265	852C	NA	852	C	NA	2015-05-15	7	42.1	NA	NA	NA	NA	5	NA	NA	11	NA	NA	NA	NA	NA	NA	NA	NA	NA	NA	NA	NA	f
266	852C	852C1	852	C	NA	2015-05-12	4	16.9	NA	NA	1	NA	6	NA	NA	NA	NA	NA	NA	NA	NA	852C	852	C	12	NA	NA	NA	f
267	852D	NA	852	D	NA	2015-05-15	7	41	NA	NA	NA	NA	5	NA	NA	11	NA	NA	NA	NA	NA	NA	NA	NA	NA	NA	NA	NA	m
268	852D	852D1	852	D	NA	2015-05-12	4	14.1	NA	NA	1	NA	6	NA	NA	NA	NA	NA	NA	NA	NA	852D	852	D	12	NA	NA	NA	m
269	852D	852D2	852	D	Nafferton	2015-05-24	16	72.2	76	30.1	2	150	5	NA	CA	NA	ORA	FB	LH438781	NA	1	852D	852	D	12	NA	10.23	0.7752	m
270	852E	852E1	852	E	NA	2015-05-12	4	13.1	NA	NA	1	NA	6	NA	NA	NA	NA	NA	NA	NA	NA	852E	852	E	12	NA	NA	NA	f
271	852E	NA	852	E	NA	2015-05-15	7	38.5	NA	NA	NA	NA	5	NA	NA	11	NA	NA	NA	NA	NA	NA	NA	NA	NA	NA	NA	NA	f
272	852E	852E2	852	E	Nafferton	2015-05-24	16	64.5	77	29.5	2	150	5	NA	CA	NA	ORA	D7	LH438778	NA	1	852E	852	E	12	NA	BELOW RANGE	1.455	f
273	852F	852F1	852	F	NA	2015-05-12	4	6.1	NA	NA	1	NA	6	NA	NA	NA	NA	NA	NA	not bled	NA	NA	NA	NA	NA	NA	NA	NA	NA
274	854A	854A1	854	A	NA	2015-05-12	4	22	NA	NA	1	NA	4	NA	NA	NA	NA	NA	NA	NA	NA	854A	854	A	6	2.7	NA	NA	m
275	854A	854A2	854	A	Nafferton	2015-05-24	16	79.1	84	30.9	2	150	4	NA	CA	NA	ORA	DP	LH43770	NA	1	854A	854	A	6	1.04	15.68	1.6544	m
276	854A	NA	854	A	NA	2015-05-15	7	52	NA	NA	NA	NA	5	NA	NA	11	NA	NA	NA	NA	NA	NA	NA	NA	NA	NA	NA	NA	m
277	854B	854B1	854	B	NA	2015-05-12	4	16.7	NA	NA	1	NA	4	NA	NA	NA	NA	NA	NA	NA	NA	854B	854	B	6	NA	NA	NA	f
278	854B	NA	854	B	NA	2015-05-15	7	44.3	NA	NA	NA	NA	5	NA	NA	11	NA	NA	NA	NA	NA	NA	NA	NA	NA	NA	NA	NA	f
279	854B	854B2	854	B	Nafferton	2015-05-24	16	73.1	84	30.2	2	150	4	NA	CA	NA	ORA	DN	LH43769	NA	1	854B	854	B	6	NA	8.79	3.481	f
280	854C	NA	854	C	NA	2015-05-15	7	50.4	NA	NA	NA	NA	5	NA	NA	11	NA	NA	NA	NA	NA	NA	NA	NA	NA	NA	NA	NA	f
281	854C	854C2	854	C	Nafferton	2015-05-24	16	75.7	86	29.7	2	150	4	NA	CA	NA	ORA	DL	LH43768	NA	1	854C	854	C	6	0.85	BELOW RANGE	1.253	f
282	854C	854C1	854	C	NA	2015-05-12	4	21.5	NA	NA	1	NA	4	NA	NA	NA	NA	NA	NA	NA	NA	854C	854	C	6	0.92	NA	NA	f
283	854D	NA	854	D	NA	2015-05-15	7	37.4	NA	NA	NA	NA	5	NA	NA	11	NA	NA	NA	NA	NA	NA	NA	NA	NA	NA	NA	NA	f
284	854D	854D2	854	D	Nafferton	2015-05-24	16	71.2	74	30.4	2	150	4	NA	CA	NA	ORA	DS	LH43771	NA	1	854D	854	D	6	1.07	11.29	1.491	f
285	854D	854D1	854	D	NA	2015-05-12	4	11.5	NA	NA	1	NA	4	NA	NA	NA	NA	NA	NA	NA	NA	854D	854	D	6	1.16	NA	NA	f
286	855A	855A2	855	A	Nafferton	2015-05-24	16	69.1	88	29.8	2	150	5	NA	CA	NA	ORA	DT	LH43772	NA	1	855A	855	A	6	1.88	12.62	1.4774	f
287	855A	855A1	855	A	NA	2015-05-12	4	20.3	NA	NA	1	NA	6	NA	NA	NA	NA	NA	NA	NA	NA	855A	855	A	6	1.84	NA	NA	f
288	855A	NA	855	A	NA	2015-05-15	7	48.3	NA	NA	NA	NA	5	NA	NA	11	NA	NA	NA	NA	NA	NA	NA	NA	NA	NA	NA	NA	f
289	855B	855B1	855	B	NA	2015-05-12	4	17.5	NA	NA	1	NA	6	NA	NA	NA	NA	NA	NA	NA	NA	855B	855	B	6	0.88	NA	NA	m
290	855B	NA	855	B	NA	2015-05-15	7	44.2	NA	NA	NA	NA	5	NA	NA	11	NA	NA	NA	NA	NA	NA	NA	NA	NA	NA	NA	NA	m
291	855B	855B2	855	B	Nafferton	2015-05-24	16	66.4	82	30	2	150	5	NA	CA	NA	ORA	D3	LH43776	NA	1	855B	855	B	6	0.88	8.11	2.2176	m
292	855C	855C1	855	C	NA	2015-05-12	4	14.1	NA	NA	1	NA	6	NA	NA	NA	NA	NA	NA	NA	NA	855C	855	C	6	0.76	NA	NA	m
293	855C	855C2	855	C	Nafferton	2015-05-24	16	60.9	78	29.6	2	150	5	NA	CA	NA	ORA	DU	LH43773	NA	1	855C	855	C	6	0.71	12.10	3.6778	m
294	855C	NA	855	C	NA	2015-05-15	7	37.3	NA	NA	NA	NA	5	NA	NA	11	NA	NA	NA	NA	NA	NA	NA	NA	NA	NA	NA	NA	m
295	855D	NA	855	D	NA	2015-05-15	7	40.7	NA	NA	NA	NA	5	NA	NA	11	NA	NA	NA	NA	NA	NA	NA	NA	NA	NA	NA	NA	m
296	855D	855D2	855	D	Nafferton	2015-05-24	16	67.9	77	29.6	2	150	5	NA	CA	NA	ORA	D4	LH43775	NA	1	855D	855	D	14	0.81	10.72	1.6459	m
297	855D	855D1	855	D	NA	2015-05-12	4	15.1	NA	NA	1	NA	6	NA	NA	NA	NA	NA	NA	NA	NA	855D	855	D	6	0.99	NA	NA	m
298	855E	NA	855	E	NA	2015-05-15	7	42.3	NA	NA	NA	NA	5	NA	NA	11	NA	NA	NA	NA	NA	NA	NA	NA	NA	NA	NA	NA	f
299	855E	855E2	855	E	Nafferton	2015-05-24	16	65.6	82	30.3	2	150	5	NA	CA	NA	ORA	DX	LH43774	NA	1	855E	855	E	14	0.82	4.34	2.0001	f
300	855E	855E1	855	E	NA	2015-05-12	4	16.9	NA	NA	1	NA	6	NA	NA	NA	NA	NA	NA	NA	NA	855E	855	E	6	0.83	NA	NA	f
301	855F	855F1	855	F	NA	2015-05-12	4	4.8	NA	NA	1	NA	6	NA	NA	NA	NA	NA	NA	not bled	NA	NA	NA	NA	NA	NA	NA	NA	NA
302	861A	NA	861	A	NA	2015-05-13	7	49	NA	NA	NA	NA	5	NA	NA	16	NA	NA	NA	NA	NA	NA	NA	NA	NA	NA	NA	NA	m
303	861A	861A1	861	A	NA	2015-05-10	4	20.3	NA	NA	1	NA	6	6	NA	NA	NA	NA	NA	NA	NA	861A	861	A	6	NA	NA	NA	m
304	861A	861A2	861	A	Nafferton	2015-05-22	16	75.3	86	30.2	2	150	5	NA	MB	14	ORA	CJ	LH43712	NA	1	861A	861	A	6	1.99	11.10	1.815	m
305	861B	861B1	861	B	NA	2015-05-10	4	22.8	NA	NA	1	NA	6	6	NA	NA	NA	NA	NA	NA	NA	861B	861	B	6	NA	NA	NA	f
306	861B	NA	861	B	NA	2015-05-13	7	50.9	NA	NA	NA	NA	5	NA	NA	16	NA	NA	NA	NA	NA	NA	NA	NA	NA	NA	NA	NA	f
307	861B	861B2	861	B	Nafferton	2015-05-22	16	74.9	86	28.05	2	150	5	NA	MB	14	ORA	CI	LH43711	NA	1	861B	861	B	6	NA	12.74	1.9888	f
308	861C	861C2	861	C	Nafferton	2015-05-22	16	74.6	86	29.34	2	150	5	NA	MB	14	ORA	CD	LH43708	NA	1	861C	861	C	6	0.29	13.00	1.826	f
309	861C	861C1	861	C	NA	2015-05-10	4	20	NA	NA	1	NA	6	6	NA	NA	NA	NA	NA	NA	NA	861C	861	C	6	1.98	NA	NA	f
310	861C	NA	861	C	NA	2015-05-13	7	47.6	NA	NA	NA	NA	5	NA	NA	16	NA	NA	NA	NA	NA	NA	NA	NA	NA	NA	NA	NA	f
311	861D	861D1	861	D	NA	2015-05-10	4	5.6	NA	NA	1	NA	6	6	NA	NA	NA	NA	NA	NA	NA	NA	NA	NA	NA	NA	NA	NA	NA
312	861E	861E2	861	E	Nafferton	2015-05-22	16	75.4	83	29.01	2	100	5	NA	MB	14	ORA	CH	LH43710	NA	1	861E	861	E	7	1.38	BELOW RANGE	6.9372	f
313	861E	861E1	861	E	NA	2015-05-10	4	21.4	NA	NA	1	NA	6	6	NA	NA	NA	NA	NA	NA	NA	861E	861	E	7	NA	NA	NA	f
314	861E	NA	861	E	NA	2015-05-13	7	44.5	NA	NA	NA	NA	5	NA	NA	16	NA	NA	NA	NA	NA	NA	NA	NA	NA	NA	NA	NA	f
315	861F	NA	861	F	NA	2015-05-13	7	40.8	NA	NA	NA	NA	5	NA	NA	16	NA	NA	NA	NA	NA	NA	NA	NA	NA	NA	NA	NA	m
316	861F	861F1	861	F	NA	2015-05-10	4	18	NA	NA	1	NA	6	6	NA	NA	NA	NA	NA	NA	NA	861F	861	F	7	1.5	NA	NA	m
317	861F	861F2	861	F	Nafferton	2015-05-22	16	69	81	30.54	2	150	5	NA	MB	14	ORA	CF	LH43709	NA	1	861F	861	F	7	1.17	10.03	4.1629	m
318	862A	862A2	862	A	Whittle	2015-05-24	16	75.2	79	31.3	2	150	5	NA	CA	NA	ORA	I9	LH43840	NA	1	862A	862	A	7	NA	13.72	4.7094	m
319	862A	NA	862	A	NA	2015-05-15	7	38.9	NA	NA	NA	NA	5	NA	NA	14	NA	NA	NA	NA	NA	NA	NA	NA	NA	NA	NA	NA	m
320	862A	862A1	862	A	NA	2015-05-12	4	16.3	NA	NA	1	NA	5	NA	NA	NA	NA	NA	NA	NA	NA	862A	862	A	7	NA	NA	NA	m
321	862B	862B2	862	B	Whittle	2015-05-24	16	72.6	81	30.6	2	150	5	NA	CA	NA	ORA	I6	LH43838	NA	1	862B	862	B	7	NA	33.40	2.2017	f
322	862B	NA	862	B	NA	2015-05-15	7	41.6	NA	NA	NA	NA	5	NA	NA	14	NA	NA	NA	NA	NA	NA	NA	NA	NA	NA	NA	NA	f
323	862B	862B1	862	B	NA	2015-05-12	4	18.4	NA	NA	1	NA	5	NA	NA	NA	NA	NA	NA	NA	NA	862B	862	B	7	NA	NA	NA	f
324	862C	NA	862	C	NA	2015-05-15	7	46.2	NA	NA	NA	NA	5	NA	NA	14	NA	NA	NA	NA	NA	NA	NA	NA	NA	NA	NA	NA	f
325	862C	862C1	862	C	NA	2015-05-12	4	21.7	NA	NA	1	NA	5	NA	NA	NA	NA	NA	NA	NA	NA	862C	862	C	7	NA	NA	NA	f
326	862C	862C2	862	C	Whittle	2015-05-24	16	72.9	84	29.8	2	150	5	NA	CA	NA	ORA	JB	LH43842	NA	1	862C	862	C	7	NA	10.31	3.6378	f
327	862D	NA	862	D	NA	2015-05-15	7	41.8	NA	NA	NA	NA	5	NA	NA	14	NA	NA	NA	NA	NA	NA	NA	NA	NA	NA	NA	NA	f
328	862D	862D1	862	D	NA	2015-05-12	4	18	NA	NA	1	NA	5	NA	NA	NA	NA	NA	NA	NA	NA	862D	862	D	7	NA	NA	NA	f
329	862D	862D2	862	D	Whittle	2015-05-24	16	69.6	81	29.4	2	150	5	NA	CA	NA	ORA	JA	LH43841	NA	1	862D	862	D	7	NA	255.29	7.101	f
330	862E	862E2	862	E	Whittle	2015-05-24	16	71.2	81	29.8	2	150	5	NA	CA	NA	ORA	I7	LH43839	NA	1	862E	862	E	7	NA	38.08	9.8264	f
331	862E	NA	862	E	NA	2015-05-15	7	43.8	NA	NA	NA	NA	5	NA	NA	14	NA	NA	NA	NA	NA	NA	NA	NA	NA	NA	NA	NA	f
332	862E	862E1	862	E	NA	2015-05-12	4	20.2	NA	NA	1	NA	5	NA	NA	NA	NA	NA	NA	NA	NA	862E	862	E	7	NA	NA	NA	f
333	927A	927A2	927	A	West	2015-05-24	16	69	86	29.23	2	150	6	NA	MB	NA	BLU	D7	LH43741	NA	1	927A	927	A	3	0.69	11.47	1.7172	f
334	927A	NA	927	A	NA	2015-05-15	7	47	NA	NA	NA	NA	6	NA	NA	10	NA	NA	NA	NA	NA	NA	NA	NA	NA	NA	NA	NA	f
335	927A	927A1	927	A	NA	2015-05-12	4	19.7	NA	NA	1	NA	6	6	NA	NA	NA	NA	NA	NA	NA	927A	927	A	3	0.74	NA	NA	f
336	927B	927B1	927	B	NA	2015-05-12	4	17.1	NA	NA	1	NA	6	6	NA	NA	NA	NA	NA	NA	NA	927B	927	B	3	0.67	NA	NA	m
337	927B	927B2	927	B	West	2015-05-24	16	69.1	82	28.8	2	150	6	NA	MB	NA	BLU	D4	LH43739	NA	1	927B	927	B	3	0.64	10.95	1.6632	m
338	927B	NA	927	B	NA	2015-05-15	7	44.5	NA	NA	NA	NA	6	NA	NA	10	NA	NA	NA	NA	NA	NA	NA	NA	NA	NA	NA	NA	m
339	927C	927C1	927	C	NA	2015-05-12	4	17	NA	NA	1	NA	6	6	NA	NA	NA	NA	NA	NA	NA	927C	927	C	3	1	NA	NA	f
340	927C	NA	927	C	NA	2015-05-15	7	44.3	NA	NA	NA	NA	6	NA	NA	10	NA	NA	NA	NA	NA	NA	NA	NA	NA	NA	NA	NA	f
341	927C	927C2	927	C	West	2015-05-24	16	69.1	80	29.68	2	150	6	NA	MB	NA	BLU	DZ	LH43737	NA	1	927C	927	C	3	0.74	11.63	2.376	f
342	927D	927D2	927	D	West	2015-05-24	16	74.6	82	29.32	2	150	6	NA	MB	NA	BLU	D6	LH43740	NA	1	927D	927	D	3	1.86	32.99	1.7538	m
343	927D	NA	927	D	NA	2015-05-15	7	44.6	NA	NA	NA	NA	6	NA	NA	10	NA	NA	NA	NA	NA	NA	NA	NA	NA	NA	NA	NA	m
344	927D	927D1	927	D	NA	2015-05-12	4	19	NA	NA	1	NA	6	6	NA	NA	NA	NA	NA	NA	NA	927D	927	D	3	1.85	NA	NA	m
345	927E	927E1	927	E	NA	2015-05-12	4	11	NA	NA	1	NA	6	6	NA	NA	NA	NA	NA	NA	NA	927E	927	E	3	1.37	NA	NA	m
346	927E	NA	927	E	NA	2015-05-15	7	33.6	NA	NA	NA	NA	6	NA	NA	10	NA	NA	NA	NA	NA	NA	NA	NA	NA	NA	NA	NA	m
347	927E	927E2	927	E	West	2015-05-24	16	71	76	28.02	2	150	6	NA	MB	NA	BLU	D3	LH43738	NA	1	927E	927	E	3	0.71	NA	NA	m
348	927F	927F1	927	F	NA	2015-05-12	4	19.6	NA	NA	1	NA	6	6	NA	NA	NA	NA	NA	NA	NA	927F	927	F	3	0.84	NA	NA	m
349	927F	927F2	927	F	West	2015-05-24	16	76.7	85	30.26	2	150	6	NA	MB	NA	BLU	DX	LH43736	NA	1	927F	927	F	3	0.69	NA	NA	m
350	927F	NA	927	F	NA	2015-05-15	7	47.9	NA	NA	NA	NA	6	NA	NA	10	NA	NA	NA	NA	NA	NA	NA	NA	NA	NA	NA	NA	m
351	928A	928A1	928	A	NA	2015-05-10	4	10.5	NA	NA	1	NA	4	4	NA	NA	NA	NA	NA	NA	NA	928A	928	A	13	1.09	NA	NA	f
352	928A	NA	928	A	NA	2015-05-13	7	31.9	NA	NA	NA	NA	4	NA	NA	15	NA	NA	NA	NA	NA	NA	NA	NA	NA	NA	NA	NA	f
353	928A	928A2	928	A	West	2015-05-22	16	75.8	76	28.73	2	150	4	NA	MB	12	BLU	B9	LH43671	NA	1	928A	928	A	13	1.03	57.92	1.6791	f
354	928B	NA	928	B	NA	2015-05-13	7	45.8	NA	NA	NA	NA	4	NA	NA	15	NA	NA	NA	NA	NA	NA	NA	NA	NA	NA	NA	NA	f
355	928B	928B1	928	B	NA	2015-05-10	4	19.9	NA	NA	1	NA	4	4	NA	NA	NA	NA	NA	NA	NA	928B	928	B	13	2.19	NA	NA	f
356	928B	928B2	928	B	West	2015-05-22	16	77.9	88	29.48	2	150	4	NA	MB	12	BLU	B4	LH43669	NA	1	928B	928	B	13	1.94	BELOW RANGE	10.3376	f
357	928C	NA	928	C	NA	2015-05-13	7	46.9	NA	NA	NA	NA	4	NA	NA	15	NA	NA	NA	NA	NA	NA	NA	NA	NA	NA	NA	NA	f
358	928C	928C1	928	C	NA	2015-05-10	4	20.8	NA	NA	1	NA	4	4	NA	NA	NA	NA	NA	NA	NA	928C	928	C	13	1.04	NA	NA	f
359	928C	928C2	928	C	West	2015-05-22	16	81.6	83	30.16	2	150	4	NA	MB	12	BLU	B7	LH43670	NA	1	928C	928	C	13	1.02	45.14	7.2761	f
360	928D	928D2	928	D	West	2015-05-22	16	79.4	81	29.86	2	150	4	NA	MB	12	BLU	B3	LH43668	NA	1	928D	928	D	13	0.97	BELOW RANGE	11.8575	m
361	928D	NA	928	D	NA	2015-05-13	7	45.7	NA	NA	NA	NA	4	NA	NA	15	NA	NA	NA	NA	NA	NA	NA	NA	NA	NA	NA	NA	m
362	928D	928D1	928	D	NA	2015-05-10	4	19.2	NA	NA	1	NA	4	4	NA	NA	NA	NA	NA	NA	NA	928D	928	D	13	1.03	NA	NA	m
363	929A	NA	929	A	NA	2015-05-15	7	48.6	NA	NA	NA	NA	4	NA	NA	10	NA	NA	NA	NA	NA	NA	NA	NA	NA	NA	NA	NA	f
364	929A	929A2	929	A	West	2015-05-24	16	72.6	84	29.39	2	150	4	NA	MB	NA	BLU	FB	LH43744	NA	1	929A	929	A	13	NA	10.51	2.0083	f
365	929A	929A1	929	A	NA	2015-05-12	4	20.2	NA	NA	1	NA	4	5	NA	NA	NA	NA	NA	NA	NA	929A	929	A	13	NA	NA	NA	f
366	929B	929B1	929	B	NA	2015-05-12	4	21.5	NA	NA	1	NA	4	5	NA	NA	NA	NA	NA	NA	NA	929B	929	B	14	NA	NA	NA	m
367	929B	NA	929	B	NA	2015-05-15	7	49.6	NA	NA	NA	NA	4	NA	NA	10	NA	NA	NA	NA	NA	NA	NA	NA	NA	NA	NA	NA	m
368	929B	929B2	929	B	West	2015-05-24	16	77.7	87	31.36	2	100	4	NA	MB	NA	BLU	D9	LH43742	NA	1	929B	929	B	14	NA	BELOW RANGE	12.6654	m
369	929C	NA	929	C	NA	2015-05-15	7	43.2	NA	NA	NA	NA	4	NA	NA	10	NA	NA	NA	NA	NA	NA	NA	NA	NA	NA	NA	NA	m
370	929C	929C2	929	C	West	2015-05-24	16	76.7	84	29.94	2	150	4	NA	MB	NA	BLU	FA	LH43743	NA	1	929C	929	C	14	1.48	10.55	1.395	m
371	929C	929C1	929	C	NA	2015-05-12	4	17.4	NA	NA	1	NA	4	5	NA	NA	NA	NA	NA	NA	NA	929C	929	C	14	1.57	NA	NA	m
372	929D	NA	929	D	NA	2015-05-15	7	33.4	NA	NA	NA	NA	4	NA	NA	10	NA	NA	NA	NA	NA	NA	NA	NA	NA	NA	NA	NA	f
373	929D	929D2	929	D	West	2015-05-24	16	65.6	77	28.92	2	150	4	NA	MB	NA	BLU	FC	LH43745	NA	1	929D	929	D	14	NA	9.45	2.9304	f
374	929D	929D1	929	D	NA	2015-05-12	4	12.7	NA	NA	1	NA	4	5	NA	NA	NA	NA	NA	NA	NA	929D	929	D	14	NA	NA	NA	f
375	930A	930A1	930	A	NA	2015-05-12	4	13.7	NA	NA	1	NA	3	4	NA	NA	NA	NA	NA	NA	NA	930A	930	A	1	0.6	NA	NA	f
376	930A	930A2	930	A	West	2015-05-24	16	81.9	81	28.78	2	150	3	NA	MB	NA	BLU	FF	LH43747	NA	1	930A	930	A	1	0.58	12.50	1.826	f
377	930A	NA	930	A	NA	2015-05-15	7	41.6	NA	NA	NA	NA	3	NA	NA	10	NA	NA	NA	NA	NA	NA	NA	NA	NA	NA	NA	NA	f
378	930B	930B2	930	B	West	2015-05-24	16	83.5	88	29.34	2	150	3	NA	MB	NA	BLU	FH	LH43748	NA	1	930B	930	B	1	0.72	11.38	1.7876	f
379	930B	930B1	930	B	NA	2015-05-12	4	21.2	NA	NA	1	NA	3	4	NA	NA	NA	NA	NA	NA	NA	930B	930	B	1	0.87	NA	NA	f
380	930B	NA	930	B	NA	2015-05-15	7	50.6	NA	NA	NA	NA	3	NA	NA	10	NA	NA	NA	NA	NA	NA	NA	NA	NA	NA	NA	NA	f
381	930C	930C2	930	C	West	2015-05-24	16	87.2	89	30.89	2	150	3	NA	MB	NA	BLU	FD	LH43746	NA	1	930C	930	C	1	0.66	10.50	3.102	m
382	930C	930C1	930	C	NA	2015-05-12	4	21.5	NA	NA	1	NA	3	4	NA	NA	NA	NA	NA	NA	NA	930C	930	C	1	0.66	NA	NA	m
383	930C	NA	930	C	NA	2015-05-15	7	52.8	NA	NA	NA	NA	3	NA	NA	10	NA	NA	NA	NA	NA	NA	NA	NA	NA	NA	NA	NA	m
384	932A	NA	932	A	NA	2015-05-15	7	34.1	NA	NA	NA	NA	3	NA	NA	10	NA	NA	NA	NA	NA	NA	NA	NA	NA	NA	NA	NA	f
385	932A	932A1	932	A	NA	2015-05-12	4	13.2	NA	NA	1	NA	3	4	NA	NA	NA	NA	NA	NA	NA	932A	932	A	2	0.57	NA	NA	f
386	932A	932A2	932	A	West	2015-05-24	16	76.7	79	28.86	2	150	3	NA	MB	NA	BLU	FK	LH43751	NA	1	932A	932	A	2	0.59	10.26	3.7204	f
387	932B	932B2	932	B	West	2015-05-24	16	77.5	81	29.58	2	150	3	NA	MB	NA	BLU	FJ	LH43750	NA	1	932B	932	B	2	1.27	15.89	1.9738	m
388	932B	NA	932	B	NA	2015-05-15	7	45.4	NA	NA	NA	NA	3	NA	NA	10	NA	NA	NA	NA	NA	NA	NA	NA	NA	NA	NA	NA	m
389	932B	932B1	932	B	NA	2015-05-12	4	20	NA	NA	1	NA	3	4	NA	NA	NA	NA	NA	NA	NA	932B	932	B	2	1.68	NA	NA	m
390	932C	932C2	932	C	West	2015-05-24	16	88.5	85	29.99	2	150	3	NA	MB	NA	BLU	FI	LH43749	NA	1	932C	932	C	3	0.63	8.25	4.2237	m
391	932C	932C1	932	C	NA	2015-05-12	4	12.1	NA	NA	1	NA	3	4	NA	NA	NA	NA	NA	NA	NA	932C	932	C	3	NA	NA	NA	m
392	932C	NA	932	C	NA	2015-05-15	7	47.8	NA	NA	NA	NA	3	NA	NA	10	NA	NA	NA	NA	NA	NA	NA	NA	NA	NA	NA	NA	m
393	934A	934A1	934	A	NA	2015-05-11	4	25.9	NA	NA	1	NA	5	5	NA	NA	NA	NA	NA	NA	NA	934A	934	A	8	NA	NA	NA	m
394	934A	NA	934	A	NA	2015-05-14	7	53.8	NA	NA	NA	NA	5	NA	NA	14	NA	NA	NA	NA	NA	NA	NA	NA	NA	NA	NA	NA	m
395	934A	934A2	934	A	West	2015-05-23	16	73.8	84	28.5	2	100	5	NA	CA	NA	BLU	DD	LH43727	NA	1	934A	934	A	8	NA	BELOW RANGE	6.2656	m
396	934B	NA	934	B	NA	2015-05-14	7	50.4	NA	NA	NA	NA	5	NA	NA	14	NA	NA	NA	NA	NA	NA	NA	NA	NA	NA	NA	NA	m
397	934B	934B2	934	B	West	2015-05-23	16	80.1	82	30.1	2	150	5	NA	CA	NA	BLU	DI	LH43730	NA	1	934B	934	B	8	NA	11.20	4.382	m
398	934B	934B1	934	B	NA	2015-05-11	4	19.5	NA	NA	1	NA	5	5	NA	NA	NA	NA	NA	NA	NA	934B	934	B	8	NA	NA	NA	m
399	934C	934C1	934	C	NA	2015-05-11	4	13.4	NA	NA	1	NA	5	5	NA	NA	NA	NA	NA	NA	NA	934C	934	C	8	0.93	NA	NA	m
400	934C	934C2	934	C	West	2015-05-23	16	79	73	30	2	150	5	NA	CA	NA	BLU	DF	LH43728	NA	1	934C	934	C	8	0.98	BELOW RANGE	1.9548	m
401	934C	NA	934	C	NA	2015-05-14	7	41.5	NA	NA	NA	NA	5	NA	NA	14	NA	NA	NA	NA	NA	NA	NA	NA	NA	NA	NA	NA	m
402	934D	NA	934	D	NA	2015-05-14	7	48.5	NA	NA	NA	NA	5	NA	NA	14	NA	NA	NA	NA	NA	NA	NA	NA	NA	NA	NA	NA	f
403	934D	934D1	934	D	NA	2015-05-11	4	23.7	NA	NA	1	NA	5	5	NA	NA	NA	NA	NA	NA	NA	934D	934	D	8	1.08	NA	NA	f
404	934D	934D2	934	D	West	2015-05-23	16	76	86	29.8	2	150	5	NA	CA	NA	BLU	DH	LH43729	NA	1	934D	934	D	8	0.66	10.95	1.7334	f
405	934E	934E2	934	E	West	2015-05-23	16	82.7	85	30.2	2	150	5	NA	CA	NA	BLU	DL	LH43731	NA	1	934E	934	E	8	0.98	BELOW RANGE	4.655	m
406	934E	NA	934	E	NA	2015-05-14	7	59	NA	NA	NA	NA	5	NA	NA	14	NA	NA	NA	NA	NA	NA	NA	NA	NA	NA	NA	NA	m
407	934E	934E1	934	E	NA	2015-05-11	4	26.6	NA	NA	1	NA	5	5	NA	NA	NA	NA	NA	NA	NA	934E	934	E	8	1.37	NA	NA	m
408	936A	936A2	936	A	West	2015-05-24	16	75.6	85	31.26	2	150	6	NA	MB	NA	BLU	FV	LH43757	NA	1	936A	936	A	8	1.17	43.64	1.7376	f
409	936A	NA	936	A	NA	2015-05-15	7	49.5	NA	NA	NA	NA	6	NA	NA	10	NA	NA	NA	NA	NA	NA	NA	NA	NA	NA	NA	NA	f
410	936A	936A1	936	A	NA	2015-05-12	4	22.8	NA	NA	1	NA	6	6	NA	NA	NA	NA	NA	NA	NA	936A	936	A	8	NA	NA	NA	f
411	936B	NA	936	B	NA	2015-05-15	7	22.9	NA	NA	NA	NA	6	NA	NA	10	NA	NA	NA	NA	NA	NA	NA	NA	NA	NA	NA	NA	m
412	936B	936B2	936	B	West	2015-05-24	16	73.4	71	28.36	2	150	6	NA	MB	NA	BLU	FT	LH43756	NA	1	936B	936	B	8	0.99	28.24	1.8176	m
413	936B	936B1	936	B	NA	2015-05-12	4	9	NA	NA	1	NA	6	6	NA	NA	NA	NA	NA	NA	NA	936B	936	B	8	1.15	NA	NA	m
414	936C	NA	936	C	NA	2015-05-15	7	51.5	NA	NA	NA	NA	6	NA	NA	10	NA	NA	NA	NA	NA	NA	NA	NA	NA	NA	NA	NA	f
415	936C	936C1	936	C	NA	2015-05-12	4	21.4	NA	NA	1	NA	6	6	NA	NA	NA	NA	NA	NA	NA	936C	936	C	8	0.97	NA	NA	f
416	936C	936C2	936	C	West	2015-05-24	16	82.7	87	30.13	2	150	6	NA	MB	NA	BLU	FN	LH43753	NA	1	936C	936	C	8	1.07	14.06	4.34	f
417	936D	NA	936	D	NA	2015-05-15	7	49	NA	NA	NA	NA	6	NA	NA	10	NA	NA	NA	NA	NA	NA	NA	NA	NA	NA	NA	NA	f
418	936D	936D2	936	D	West	2015-05-24	16	74	85	30.6	2	150	6	NA	MB	NA	BLU	FS	LH43755	NA	1	936D	936	D	8	1.24	BELOW RANGE	2.4045	f
419	936D	936D1	936	D	NA	2015-05-12	4	22.4	NA	NA	1	NA	6	6	NA	NA	NA	NA	NA	NA	NA	936D	936	D	8	NA	NA	NA	f
420	936E	936E1	936	E	NA	2015-05-12	4	18.7	NA	NA	1	NA	6	6	NA	NA	NA	NA	NA	NA	NA	936E	936	E	8	1.49	NA	NA	f
421	936E	936E2	936	E	West	2015-05-24	16	73.9	87	30.26	2	150	6	NA	MB	NA	BLU	FP	LH43754	NA	1	936E	936	E	8	0.68	15.45	2.2125	f
422	936E	NA	936	E	NA	2015-05-15	7	50.4	NA	NA	NA	NA	6	NA	NA	10	NA	NA	NA	NA	NA	NA	NA	NA	NA	NA	NA	NA	f
423	936F	936F2	936	F	West	2015-05-24	16	75.7	82	30.94	2	130	6	NA	MB	NA	BLU	FL	LH43752	NA	1	936F	936	F	8	1.11	44.81	1.4516	m
424	936F	NA	936	F	NA	2015-05-15	7	43.3	NA	NA	NA	NA	6	NA	NA	10	NA	NA	NA	NA	NA	NA	NA	NA	NA	NA	NA	NA	m
425	936F	936F1	936	F	NA	2015-05-12	4	18.8	NA	NA	1	NA	6	6	NA	NA	NA	NA	NA	NA	NA	936F	936	F	8	NA	NA	NA	m
426	938A	938A2	938	A	West	2015-05-23	16	68	71	28.6	2	175	4	NA	CA	NA	BLU	DP	LH43733	NA	1	938A	938	A	8	NA	BELOW RANGE	1.2036	m
427	938A	NA	938	A	NA	2015-05-14	7	43.2	NA	NA	NA	NA	5	NA	NA	15	NA	NA	NA	NA	NA	NA	NA	NA	NA	NA	NA	NA	m
428	938A	938A1	938	A	NA	2015-05-11	4	21.7	NA	NA	1	NA	5	5	NA	NA	NA	NA	NA	NA	NA	938A	938	A	8	NA	NA	NA	m
429	938B	938B1	938	B	NA	2015-05-11	4	23.3	NA	NA	1	NA	5	5	NA	NA	NA	NA	NA	NA	NA	938B	938	B	11	0.9	NA	NA	m
430	938B	938B2	938	B	West	2015-05-23	16	70.9	76	30.1	2	150	4	NA	CA	NA	BLU	DN	LH43732	NA	1	938B	938	B	11	0.82	6.34	1.6833	m
431	938B	NA	938	B	NA	2015-05-14	7	46.8	NA	NA	NA	NA	5	NA	NA	15	NA	NA	NA	NA	NA	NA	NA	NA	NA	NA	NA	NA	m
432	938C	NA	938	C	NA	2015-05-14	7	36.3	NA	NA	NA	NA	5	NA	NA	15	NA	NA	NA	NA	NA	NA	NA	NA	NA	NA	NA	NA	f
433	938C	938C2	938	C	West	2015-05-23	16	60.2	71	28.6	2	150	4	NA	CA	NA	BLU	DS	LH43734	NA	1	938C	938	C	11	1.81	235.29	1.5106	f
434	938C	938C1	938	C	NA	2015-05-11	4	19.8	NA	NA	1	NA	5	5	NA	NA	NA	NA	NA	NA	NA	938C	938	C	11	1.93	NA	NA	f
435	938D	938D2	938	D	West	2015-05-23	16	65	75	28.9	2	NA	4	NA	CA	NA	BLU	DV	LH43735	NA	1	938D	938	D	11	NA	BELOW RANGE	3.8304	f
436	938D	938D1	938	D	NA	2015-05-11	4	21.3	NA	NA	1	NA	5	5	NA	NA	NA	NA	NA	NA	NA	938D	938	D	11	NA	NA	NA	f
437	938D	NA	938	D	NA	2015-05-14	7	42.4	NA	NA	NA	NA	5	NA	NA	15	NA	NA	NA	NA	NA	NA	NA	NA	NA	NA	NA	NA	f
438	938E	938E1	938	E	NA	2015-05-11	4	16.2	NA	NA	1	NA	5	5	NA	NA	NA	NA	NA	NA	NA	938E	938	E	11	0.83	NA	NA	m
439	938E	NA	938	E	NA	2015-05-14	7	26.2	NA	NA	NA	NA	5	NA	NA	15	NA	NA	NA	NA	NA	NA	NA	NA	NA	NA	NA	NA	m
440	940A	NA	940	A	NA	2015-05-13	7	46.4	NA	NA	NA	NA	5	NA	NA	15	NA	NA	NA	NA	NA	NA	NA	NA	NA	NA	NA	NA	m
441	940A	940A1	940	A	NA	2015-05-10	4	22	NA	NA	1	NA	5	5	NA	NA	NA	NA	NA	NA	NA	940A	940	A	11	0.75	NA	NA	m
442	940A	940A2	940	A	West	2015-05-22	16	74.5	89	28.63	2	120	5	NA	MB	12	BLU	CV	LH43680	NA	1	940A	940	A	11	0.69	BELOW RANGE	6.144	m
443	940B	940B1	940	B	NA	2015-05-10	4	16.9	NA	NA	1	NA	5	5	NA	NA	NA	NA	NA	NA	NA	940B	940	B	11	0.88	NA	NA	m
444	940B	940B2	940	B	West	2015-05-22	16	72.7	82	28.39	2	150	5	NA	MB	12	BLU	C4	LH43683	NA	1	940B	940	B	11	0.83	BELOW RANGE	2.043	m
445	940B	NA	940	B	NA	2015-05-13	7	37.8	NA	NA	NA	NA	5	NA	NA	15	NA	NA	NA	NA	NA	NA	NA	NA	NA	NA	NA	NA	m
446	940C	NA	940	C	NA	2015-05-13	7	46.6	NA	NA	NA	NA	5	NA	NA	15	NA	NA	NA	NA	NA	NA	NA	NA	NA	NA	NA	NA	m
447	940C	940C2	940	C	West	2015-05-22	16	80.5	89	28.31	2	150	5	NA	MB	12	BLU	C3	LH43682	NA	1	940C	940	C	11	0.67	11.37	1.5876	m
448	940C	940C1	940	C	NA	2015-05-10	4	23.4	NA	NA	1	NA	5	5	NA	NA	NA	NA	NA	NA	NA	940C	940	C	11	0.76	NA	NA	m
449	940D	940D2	940	D	West	2015-05-22	16	73.3	88	27.96	2	150	5	NA	MB	12	BLU	C6	LH43684	NA	1	940D	940	D	11	0.76	BELOW RANGE	1.9024	m
450	940D	940D1	940	D	NA	2015-05-10	4	22.1	NA	NA	1	NA	5	5	NA	NA	NA	NA	NA	NA	NA	940D	940	D	11	0.76	NA	NA	m
451	940D	NA	940	D	NA	2015-05-13	7	47.1	NA	NA	NA	NA	5	NA	NA	15	NA	NA	NA	NA	NA	NA	NA	NA	NA	NA	NA	NA	m
452	940E	940E2	940	E	West	2015-05-22	16	78.3	88	28.77	2	150	5	NA	MB	12	BLU	CZ	LH43681	NA	1	940E	940	E	11	0.75	BELOW RANGE	7.2875	m
453	940E	NA	940	E	NA	2015-05-13	7	51.2	NA	NA	NA	NA	5	NA	NA	15	NA	NA	NA	NA	NA	NA	NA	NA	NA	NA	NA	NA	m
454	940E	940E1	940	E	NA	2015-05-10	4	26.1	NA	NA	1	NA	5	5	NA	NA	NA	NA	NA	NA	NA	940E	940	E	11	0.99	NA	NA	m
455	941A	941A2	941	A	West	2015-05-22	16	76.7	86	30.2	2	150	4	NA	MB	NA	BLU	CP	LH43678	NA	1	941A	941	A	11	0.97	BELOW RANGE	2.1344	f
456	941A	941A1	941	A	NA	2015-05-10	4	23	NA	NA	1	NA	4	4	NA	NA	NA	NA	NA	NA	NA	941A	941	A	11	1.33	NA	NA	f
457	941A	NA	941	A	NA	2015-05-13	7	48.9	NA	NA	NA	NA	4	NA	NA	14	NA	NA	NA	NA	NA	NA	NA	NA	NA	NA	NA	NA	f
458	941B	NA	941	B	NA	2015-05-13	7	47.8	NA	NA	NA	NA	4	NA	NA	14	NA	NA	NA	NA	NA	NA	NA	NA	NA	NA	NA	NA	f
459	941B	941B2	941	B	West	2015-05-22	16	71.7	89	29.09	2	150	4	NA	MB	NA	BLU	CN	LH43677	NA	1	941B	941	B	11	0.9	11.23	1.6046	f
460	941B	941B1	941	B	NA	2015-05-10	4	23.5	NA	NA	1	NA	4	4	NA	NA	NA	NA	NA	NA	NA	941B	941	B	11	1.1	NA	NA	f
461	941C	NA	941	C	NA	2015-05-13	7	38.7	NA	NA	NA	NA	4	NA	NA	14	NA	NA	NA	NA	NA	NA	NA	NA	NA	NA	NA	NA	m
462	941C	941C2	941	C	West	2015-05-22	16	74.2	81	30.14	2	150	4	NA	MB	NA	BLU	CK	LH43676	NA	1	941C	941	C	10	1.06	10.01	5.5572	m
463	941C	941C1	941	C	NA	2015-05-10	4	17	NA	NA	1	NA	4	4	NA	NA	NA	NA	NA	NA	NA	941C	941	C	10	1.13	NA	NA	m
464	941D	NA	941	D	NA	2015-05-13	7	48.2	NA	NA	NA	NA	4	NA	NA	14	NA	NA	NA	NA	NA	NA	NA	NA	NA	NA	NA	NA	f
465	941D	941D2	941	D	West	2015-05-22	16	73.5	89	30.13	2	150	4	NA	MB	NA	BLU	CS	LH43679	NA	1	941D	941	D	10	0.57	11.64	2.5754	f
466	941D	941D1	941	D	NA	2015-05-10	4	23.7	NA	NA	1	NA	4	4	NA	NA	NA	NA	NA	NA	NA	941D	941	D	10	0.53	NA	NA	f
467	942A	NA	942	A	NA	2015-05-15	7	48.1	NA	NA	NA	NA	4	NA	NA	10	NA	NA	NA	NA	NA	NA	NA	NA	NA	NA	NA	NA	m
468	942A	942A1	942	A	NA	2015-05-12	4	19.9	NA	NA	1	NA	4	5	NA	NA	NA	NA	NA	NA	NA	942A	942	A	10	0.98	NA	NA	m
469	942A	942A2	942	A	West	2015-05-24	16	80.2	84	29.63	2	150	4	NA	MB	NA	BLU	F3	LH43760	NA	1	942A	942	A	10	0.92	NA	NA	m
470	942B	NA	942	B	NA	2015-05-15	7	46.8	NA	NA	NA	NA	4	NA	NA	10	NA	NA	NA	NA	NA	NA	NA	NA	NA	NA	NA	NA	f
471	942B	942B1	942	B	NA	2015-05-12	4	17.1	NA	NA	1	NA	4	5	NA	NA	NA	NA	NA	NA	NA	942B	942	B	10	1.12	NA	NA	f
472	942B	942B2	942	B	West	2015-05-24	16	78.5	83	29.83	2	150	4	NA	MB	NA	BLU	FX	LH43758	NA	1	942B	942	B	10	1.13	13.60	1.2354	f
473	942C	942C2	942	C	West	2015-05-24	16	81.5	87	31.18	2	120	4	NA	MB	NA	BLU	F4	LH43761	NA	1	942C	942	C	10	0.53	BELOW RANGE	4.4312	f
474	942C	NA	942	C	NA	2015-05-15	7	51.5	NA	NA	NA	NA	4	NA	NA	10	NA	NA	NA	NA	NA	NA	NA	NA	NA	NA	NA	NA	f
475	942C	942C1	942	C	NA	2015-05-12	4	22.5	NA	NA	1	NA	4	5	NA	NA	NA	NA	NA	NA	NA	942C	942	C	10	NA	NA	NA	f
476	942D	942D2	942	D	West	2015-05-24	16	76.9	82	30.79	2	150	4	NA	MB	NA	BLU	FZ	LH43759	NA	1	942D	942	D	10	0.52	NA	NA	m
477	942D	NA	942	D	NA	2015-05-15	7	42.5	NA	NA	NA	NA	4	NA	NA	10	NA	NA	NA	NA	NA	NA	NA	NA	NA	NA	NA	NA	m
478	942D	942D1	942	D	NA	2015-05-12	4	14.4	NA	NA	1	NA	4	5	NA	NA	NA	NA	NA	NA	NA	942D	942	D	10	0.54	NA	NA	m
