# Supplementary material for: Brood size moderates associations between relative size, telomere length, and immune development in European starling nestlings
Source: Ecol Evol. 2016 Oct 17;6(22):8138–48. doi: 10.1002/ece3.2551 (PMC5108265; doi:10.1002/ece3.2551)
Supplement: Supplementary file 2 [file ECE3-6-8138-s002.csv]

	ChickID	BloodTubeLabel	Box	ChickCode	Farm	Date	Day	Weight	Rwing	Rtarsus	BloodSampleNo	BloodVol	Broodsize	Clutchsize	Measurer	Time.h.	PermanentColour	PermanentCode	BTO	Note	Fledged	ChickIDT	BoxT	ChickCodeT	Plate	TS	IL6	CRP	Sex	TSDay4	TSDay16	WeightD4	WeightD7	WeightD16	BroodsizeD4	BroodsizeD7	BroodsizeD16	rankD16	rankD7	rankD4	scaledWD16	scaledWD7	scaledWD4	Verhulst	sqrtD
1	801A	801A2	801	A	Whittle	2015-05-24	16	78.1	89	30.8	2	150	5	NA	MB	NA	ORA	H9	LH43820	NA	1	801A	801	A	1	1.26	28.49	3.8808	m	1.39	1.26	30.1	52.5	78.1	5	5	5	2	1	1	0.586194644357847	0.799673119526974	1.01267940369781	0.0599774326011564	0.244902904435934
2	801B	801B2	801	B	Whittle	2015-05-24	16	73.2	87	30.6	2	150	5	NA	MB	NA	ORA	ID	LH43824	NA	1	801B	801	B	1	1.16	12.75	1.3916	f	1.14	1.16	27.9	51	73.2	5	5	5	5	3	2	-1.20902645398806	0.464614549892767	0.471928265800922	0.14517229747778	0.381014825797868
3	801C	801C2	801	C	Whittle	2015-05-24	16	79.4	85	31.4	2	120	5	NA	MB	NA	ORA	IB	LH43822	NA	1	801C	801	C	1	NA	BELOW RANGE	5.719	m	NA	NA	26.9	51.9	79.4	5	5	5	1	2	3	1.0624777928986	0.665649691673291	0.226132294029608	NA	NA
4	801D	801D2	801	D	Whittle	2015-05-24	16	77.8	83	30.7	2	150	5	NA	MB	NA	ORA	IC	LH43823	NA	1	801D	801	D	1	1.11	31.51	4.0788	f	1.18	1.11	25.7	47.5	77.8	5	5	5	3	4	4	0.476283148540752	-0.317188779253717	-0.0688228720959681	0.0655411190975201	0.256009998042108
5	801E	801E2	801	E	Whittle	2015-05-24	16	74	82	30.4	2	120	5	NA	MB	NA	ORA	IA	LH43821	NA	1	801E	801	E	1	1.01	BELOW RANGE	2.5197	f	1.09	1.01	19.3	41.7	74	5	5	5	4	5	5	-0.91592913180914	-1.61274858183932	-1.64191709143237	0.0322112704531043	0.179474985591598
6	802A	802A2	802	A	Whittle	2015-05-24	16	76.6	83	31.5	2	170	6	NA	CA	NA	ORA	IL	LH43830	NA	1	802A	802	A	4	NA	538.78	6.0227	m	NA	NA	22.7	45.9	76.6	6	6	6	2	4	3.5	0.745614661948112	0.0605933757174131	0.251570803938977	NA	NA
7	802B	802B2	802	B	Whittle	2015-05-24	16	74.1	85	30	2	150	6	NA	CA	NA	ORA	IJ	LH43828	NA	1	802B	802	B	4	NA	24.26	1.8634	f	NA	NA	25.5	49.3	74.1	6	6	6	3	2	1	-0.156338558150412	0.678645808035022	0.855340733392521	NA	NA
8	802C	802C2	802	C	Whittle	2015-05-24	16	79.1	80	29.8	2	150	6	NA	CA	NA	ORA	IH	LH43826	NA	1	802C	802	C	5	1.46	246.08	1.6072	m	1.56	1.46	22.7	48.3	79.1	6	6	6	1	3	3.5	1.64756788204664	0.496865680882784	0.251570803938977	0.134044924485052	0.366121461382766
9	802D	802D2	802	D	Whittle	2015-05-24	16	72.3	80	29.1	2	150	6	NA	CA	NA	ORA	IF	LH43825	NA	1	802D	802	D	5	NA	13.30	4.6389	f	NA	NA	19.8	44.8	72.3	6	6	6	5	5	5	-0.805744876621349	-0.139364764150049	-0.373762337280765	NA	NA
10	802E	802E2	802	E	Whittle	2015-05-24	16	72.9	84	29.5	2	150	6	NA	CA	NA	ORA	IK	LH43829	NA	1	802E	802	E	5	NA	44.90	3.6698	f	NA	NA	25.4	50	72.9	6	6	6	4	1	2	-0.5892761037977	0.805891897041589	0.833777521626322	NA	NA
11	802F	802F2	802	F	Whittle	2015-05-24	16	72.2	73	30.1	2	150	6	NA	CA	NA	ORA	II	LH43827	NA	1	802F	802	F	5	1.41	19.41	2.1016	f	2.23	1.41	13.1	35.1	72.2	6	6	6	6	6	6	-0.841823005425288	-1.90263199752676	-1.81849752561603	-0.412277313384298	-0.642088244234621
12	815A	815A2	815	A	Acomb	2015-05-24	16	84.6	86	30	2	150	4	NA	CA	NA	ORA	JJ	LH43847	NA	1	815A	815	A	1	1.52	BELOW RANGE	6.2985	m	NA	1.52	20.6	52.3	84.6	4	4	4	2	1	2	0.771521566993329	0.963906338489951	0.555025533259635	NA	NA
13	815B	815B2	815	B	Acomb	2015-05-24	16	74.8	75	29.5	2	150	4	NA	CA	NA	ORA	JT	LH43850	NA	1	815B	815	B	1	1.16	12.14	4.676	f	1.4	1.16	13.5	35.7	74.8	4	4	4	4	4	4	-1.28586927832222	-1.39784203330831	-1.4920816283733	-0.0474303619939086	-0.217785128036578
14	815C	815C2	815	C	Acomb	2015-05-24	16	79.5	81	30	2	150	4	NA	CA	NA	ORA	JN	LH43848	NA	1	815C	815	C	1	NA	11.42	3.4715	m	NA	NA	20.7	47.8	79.5	4	4	4	3	2	1	-0.299161423936189	0.323673346135002	0.583858028493901	NA	NA
15	815D	815D2	815	D	Acomb	2015-05-24	16	84.8	84	31	2	150	4	NA	CA	NA	ORA	JP	LH43849	NA	1	815D	815	D	1	0.62	8.91	3.8468	f	0.71	0.62	19.9	46.3	84.8	4	4	4	1	3	3	0.813509135265076	0.110262348683352	0.353198066619767	-0.0762925349344281	-0.276211033332175
16	819A	819A2	819	A	Acomb	2015-05-23	16	72.3	89	29.6	2	150	5	NA	CA	NA	ORA	CT	LH43718	NA	1	819A	819	A	2	NA	11.99	1.7721	f	NA	NA	21.6	46.7	72.3	5	5	5	5	1	1	-0.808299203369073	0.986445601078957	0.91046379671464	NA	NA
17	819B	819B2	819	B	Acomb	2015-05-23	16	76.1	76	30.7	2	150	5	NA	CA	NA	ORA	C4	LH43721	NA	1	819B	819	B	2	1.06	12.25	1.804	f	1.22	1.06	16	39.9	76.1	5	5	5	3	4	5	-0.113381336219192	-0.866546135754442	-1.36569569507196	-0.0140900592827397	-0.118701555519461
18	819C	819C2	819	C	Acomb	2015-05-23	16	76.5	83	29.7	2	150	5	NA	CA	NA	ORA	C6	LH43722	NA	1	819C	819	C	2	NA	10.64	4.62	f	NA	NA	20.8	46.2	76.5	5	5	5	2	2	3	-0.0402320870455193	0.850196208664736	0.58529815503084	NA	NA
19	819D	819D2	819	D	Acomb	2015-05-23	16	72.8	81	28.7	2	150	5	NA	CA	NA	ORA	CX	LH43719	NA	1	819D	819	D	2	NA	10.85	1.74	f	NA	NA	17.5	38.6	72.8	5	5	5	4	5	4	-0.716862641901984	-1.22079455603141	-0.756010116914834	NA	NA
20	819E	819E2	819	E	Acomb	2015-05-23	16	85.9	82	29.8	2	150	5	NA	CA	NA	ORA	C3	LH43720	NA	1	819E	819	E	2	1.11	11.84	1.7632	f	1.33	1.11	20.9	44	85.9	5	5	5	1	3	2	1.67877526853577	0.250698882042166	0.625943860241314	-0.045575799828454	-0.213484893677408
21	821A	821A2	821	A	Acomb	2015-05-23	16	72.6	79	30.2	2	150	4	NA	CA	NA	ORA	DB	LH43726	NA	1	821A	821	A	7	1.47	BELOW RANGE	1.7376	m	NA	1.47	15.6	32.8	72.6	5	5	4	3	5	5	-0.646872835805946	-1.2796456101513	-1.13149512196105	NA	NA
22	821B	821B2	821	B	Acomb	2015-05-23	16	77	86	30.2	2	150	4	NA	CA	NA	ORA	C9	LH43724	NA	1	821B	821	B	7	0.34	10.70	1.3528	f	1.93	0.34	23.9	47.9	77	5	5	4	2	3	3	-0.11979126588999	0.41830243143786	0.482149124134606	-1.26004347553235	-1.12251658140642
23	821C	NA	821	NA	NA	NA	NA	NA	NA	NA	NA	NA	NA	NA	NA	NA	NA	NA	NA	NA	NA	NA	NA	NA	NA	NA	NA	NA	NA	0.91	NA	25.7	49.6	NA	5	5	NA	NA	2	2	NA	0.609462144729355	0.832096069071014	NA	NA
24	821D	821D2	821	D	Acomb	2015-05-23	16	72.3	80	30.4	2	150	4	NA	CA	NA	NA	NA	NA	NA	0	821D	821	D	7	0.73	13.55	4.2018	f	0.77	0.73	16.1	36.9	72.3	5	5	4	4	4	4	-0.682810215572943	-0.818613360448285	-1.0342876372565	-0.0107393025048177	-0.103630606023596
25	821E	821E2	821	E	Acomb	2015-05-23	16	90.1	89	31.2	2	150	4	NA	CA	NA	ORA	C7	LH43723	NA	1	821E	821	E	7	1.21	10.77	0.8003	m	1.63	1.21	25.8	53.7	90.1	5	5	4	1	1	1	1.44947431726888	1.07049439443237	0.851537566011926	-0.167809637680402	-0.40964574656696
26	823A	823A2	823	A	Nafferton	2015-05-24	16	71.3	86	29.35	2	150	5	NA	MB	NA	ORA	F7	LH43798	NA	1	823A	823	A	2	0.52	14.75	1.6632	f	0.54	0.52	19.3	46.2	71.3	5	5	5	2	2	2	0.48478528645119	0.731475090611567	0.351245191606227	-0.0503600268183242	-0.224410398195637
27	823B	823B2	823	B	Nafferton	2015-05-24	16	67.1	82	28.34	2	150	5	NA	MB	NA	ORA	F9	LH43799	NA	1	823B	823	B	2	NA	35.11	7.1022	m	NA	NA	18.9	40.7	67.1	5	5	5	3.5	3	3	-0.0807975477418641	0.0631838948701025	0.237940291088089	NA	NA
28	823C	823C2	823	C	Nafferton	2015-05-24	16	67.1	85	29.73	2	150	5	NA	MB	NA	ORA	HA	LH43800	NA	1	823C	823	C	2	1.13	ABOVE RANGE	1.6368	f	1.23	1.13	18.2	39.6	67.1	5	5	5	3.5	4	4	-0.0807975477418641	-0.0704743442781906	0.0396567151813483	0.0485021461221952	0.220232027920998
29	823D	823D2	823	D	Nafferton	2015-05-24	16	76.6	89	30.12	2	150	5	NA	MB	NA	ORA	HB	LH43801	NA	1	823D	823	D	2	NA	17.70	2.4249	m	NA	NA	21.7	47.6	76.6	5	5	5	1	1	1	1.198496958171	0.901585576800304	1.03107459471505	NA	NA
30	823E	823E2	823	E	Nafferton	2015-05-24	16	56.4	72	29.34	2	150	5	NA	MB	NA	ORA	F6	LH43797	NA	1	823E	823	E	2	1.29	136.04	2.8776	f	1.49	1.29	12.2	26.8	56.4	5	5	5	5	5	5	-1.52168714913845	-1.62577021800378	-1.65991679259071	0.015899486650507	0.126093166549607
31	824A	824A2	824	A	Nafferton	2015-05-24	16	66.1	83	30.5	2	150	5	NA	MB	NA	ORA	HF	LH43804	NA	1	824A	824	A	3	1.4	10.68	1.02	m	1.89	1.4	13.2	37.5	66.1	6	5	5	5	5	5	-1.3970978956825	-1.19382575837053	-0.610403933053666	-0.17041229715209	-0.412810243516425
32	824B	824B2	824	B	Nafferton	2015-05-24	16	70.4	82	30.87	2	150	5	NA	MB	NA	ORA	HH	LH43805	NA	1	824B	824	B	3	1.37	BELOW RANGE	1.6652	m	1.35	1.37	20.4	49.7	70.4	6	5	5	3	1	1	0.468591840787926	1.5033361401703	1.35746546305964	0.199608610981416	0.446775794981572
33	824C	824C2	824	C	Nafferton	2015-05-24	16	67.7	81	29.5	2	150	5	NA	MB	NA	ORA	HI	LH43806	NA	1	824C	824	C	3	1.27	11.43	1.914	f	1.23	1.27	16.3	40.7	67.7	6	5	5	4	4	4	-0.702887761181877	-0.486373457113919	0.236873168050676	0.188502146122195	0.434168338461242
34	824D	824D2	824	D	Nafferton	2015-05-24	16	71.3	84	29.19	2	150	5	NA	MB	NA	ORA	HC	LH43802	NA	1	824D	824	D	3	1.41	9.44	4.8312	f	1.63	1.41	16.5	42.5	71.3	6	5	5	1	3	3	0.859085041444523	-0.0884315376570761	0.291536206831601	0.0321903623195979	0.179416728093001
35	824E	824E2	824	E	Nafferton	2015-05-24	16	71.1	84	30	2	150	5	NA	MB	NA	ORA	HD	LH43803	NA	1	824E	824	E	3	1.42	BELOW RANGE	1.2348	m	1.47	1.42	16.6	44.1	71.1	6	5	5	2	2	2	0.772308774631944	0.26529461297123	0.318867726222064	0.160715075840637	0.400892848328125
36	824F	NA	824	NA	NA	NA	NA	NA	NA	NA	NA	NA	NA	NA	NA	NA	NA	NA	NA	NA	NA	NA	NA	NA	NA	NA	NA	NA	NA	NA	NA	9.6	NA	NA	6	NA	NA	NA	NA	6	NA	NA	-1.59433863111032	NA	NA
37	827A	827A2	827	A	Nafferton	2015-05-24	16	70.3	80	28.65	2	150	3	NA	MB	NA	ORA	HK	LH43808	NA	1	827A	827	A	11	1.51	17.95	4.018	f	1.43	1.51	14.5	37	70.3	3	3	3	3	3	3	-0.972859299141975	-1.14654960915455	-1.14913130207598	0.280346254220897	0.529477340611378
38	827B	827B2	827	B	Nafferton	2015-05-24	16	80.5	83	29.93	2	150	3	NA	MB	NA	ORA	HL	LH43809	NA	1	827B	827	B	12	0.98	9.86	4.9209	m	1.08	0.98	21	47.8	80.5	3	3	3	1	2	1	1.02509335547175	0.454666224319906	0.672662225605452	0.00961906504816923	0.0980768323722235
39	827C	827C2	827	C	Nafferton	2015-05-24	16	75	85	28.66	2	150	3	NA	MB	NA	ORA	HJ	LH43807	NA	1	827C	827	C	12	1.56	41.38	1.5908	f	1.71	1.56	20.3	49.4	75	3	3	3	2	1	2	-0.0522340563297703	0.69188338483464	0.476469076470529	0.122928005559078	0.350610903365937
40	829A	829A2	829	A	Nafferton	2015-05-24	16	45.4	62	27.33	2	130	6	NA	MB	NA	ORA	F3	LH43795	NA	1	829A	829	A	13	0.87	12.90	1.4938	m	1.1	0.87	9.2	21.3	45.4	6	6	6	6	6	6	-1.97340641916308	-1.8948433497059	-1.72217022491193	-0.115196524141961	-0.339406134508439
41	829B	829B2	829	B	Nafferton	2015-05-24	16	73.1	86	29.05	2	150	6	NA	MB	NA	ORA	FT	LH43793	NA	1	829B	829	B	13	2	10.86	1.633	m	1.96	2	23.5	47.6	73.1	6	6	6	4	4	3	0.310577890481098	0.270299884063767	0.533741306346752	0.377733140682455	0.614599984284457
42	829C	829C2	829	C	Nafferton	2015-05-24	16	69	78	29.3	2	150	6	NA	MB	NA	ORA	FP	LH43792	NA	1	829C	829	C	13	2.05	BELOW RANGE	5.3846	m	2.11	2.05	15.8	40.6	69	6	6	6	5	5	5	-0.0274847690691233	-0.305973980437665	-0.680980287407924	0.316616221756481	0.562686610607078
43	829D	829D2	829	D	Nafferton	2015-05-24	16	74.8	87	29.73	2	120	6	NA	MB	NA	ORA	FX	LH43794	NA	1	829D	829	D	11	3.25	BELOW RANGE	1.7982	m	2.12	3.25	22.6	52.3	74.8	6	6	6	3	1	4	0.450750212733629	0.657226621657584	0.391760860323478	1.50920842716142	1.22849844410215
44	829E	829E2	829	E	Nafferton	2015-05-24	16	78.5	87	29.67	2	150	6	NA	MB	NA	ORA	FN	LH43791	NA	1	829E	829	E	13	1.95	12.12	3.6696	m	2.16	1.95	25.7	51.9	78.5	6	6	6	1	3	1	0.755831149400903	0.624296686543217	0.880804618848087	0.179577248781156	0.423765558748179
45	829F	829F2	829	F	Nafferton	2015-05-24	16	75.2	85	29.85	2	150	6	NA	MB	NA	ORA	F4	LH43796	NA	1	829F	829	F	13	1.96	11.02	2.211	m	2.37	1.96	23.9	52.2	75.2	6	6	6	2	2	2	0.483731935616578	0.648994137878993	0.59684372680154	0.0340135622847926	0.184427661387311
46	830A	830A2	830	A	Nafferton	2015-05-24	16	79	85	30.13	2	150	5	NA	MB	NA	ORA	H5	LH43812	NA	1	830A	830	A	4	1.69	16.66	1.2986	m	1.96	1.69	24.4	52.9	79	5	5	5	2	1	3	0.983046062313962	0.861481154029889	0.375353058615818	0.067733140682455	0.260255913828015
47	830B	830B2	830	B	Nafferton	2015-05-24	16	79.7	83	30.68	2	150	5	NA	MB	NA	ORA	HN	LH43810	NA	1	830B	830	B	4	1.55	11.44	2.7852	m	1.75	1.55	21.9	48.7	79.7	5	5	5	1	4	4	1.20080943054807	-0.132535562158443	-0.233986322254017	0.0832968271788187	0.288611897153979
48	830C	830C2	830	C	Nafferton	2015-05-24	16	73.5	85	30.91	2	150	5	NA	MB	NA	ORA	HP	LH43811	NA	1	830C	830	C	4	1.57	BELOW RANGE	1.3132	f	1.78	1.57	27.1	52.5	73.5	5	5	5	4	2	1	-0.727951830954012	0.766812895345286	1.03343958995524	0.0810734433936239	0.284733987071484
49	830D	830D2	830	D	Nafferton	2015-05-24	16	73.6	84	29.89	2	150	5	NA	MB	NA	ORA	HX	LH43814	NA	1	830D	830	D	4	1.81	14.32	4.4954	m	1.79	1.81	24.6	49.8	73.6	5	5	5	3	3	2	-0.696842778349141	0.127802149224214	0.424100209085405	0.313665648798559	0.560058611931429
50	830E	830E2	830	E	Nafferton	2015-05-24	16	73.4	78	29.69	2	150	5	NA	MB	NA	ORA	HT	LH43813	NA	1	830E	830	E	4	1.94	10.10	4.2182	m	2.21	1.94	16.3	42.4	73.4	5	5	5	5	5	5	-0.759060883558882	-1.62356063644094	-1.59890653540245	0.132538275805832	0.36405806653037
51	833A	833A2	833	A	Nafferton	2015-05-24	16	73.6	82	28.96	2	150	5	NA	MB	NA	ORA	H4	LH43817	NA	1	833A	833	A	4	NA	10.65	3.7356	f	NA	NA	19.8	49	73.6	5	5	5	4	3	3	-0.117737803335937	0.274859251989291	-0.183236293212202	NA	NA
52	833B	833B2	833	B	Nafferton	2015-05-24	16	69.5	85	28.92	2	150	5	NA	MB	NA	ORA	H3	LH43816	NA	1	833B	833	B	4	NA	28.79	4.6417	m	NA	NA	18.7	45.2	69.5	5	5	5	5	4	4	-1.6262534085776	-0.528575484594791	-0.448446717598285	NA	NA
53	833C	833C2	833	C	Nafferton	2015-05-24	16	76.6	90	30.37	2	150	5	NA	MB	NA	ORA	HZ	LH43815	NA	1	833C	833	C	4	1.74	75.17	2.7727	f	1.93	1.74	25.1	51	76.6	5	5	5	1	2	1	0.986054102938449	0.697719639665123	1.0945957515571	0.13995652446765	0.374107637542526
54	833D	833D2	833	D	Nafferton	2015-05-24	16	75.5	87	30.96	2	150	5	NA	MB	NA	ORA	H7	LH43819	NA	1	833D	833	D	4	0.85	38.59	5.2311	m	0.86	0.85	24.2	52.5	75.5	5	5	5	2	1	2	0.581330403971176	1.014864930422	0.877605404332128	0.0425905461395978	0.20637477108309
55	833E	833E2	833	E	Nafferton	2015-05-24	16	74.4	82	30.33	2	150	5	NA	MB	NA	ORA	H6	LH43818	NA	1	833E	833	E	4	1.65	22.75	1.53	m	1.83	1.65	15	40.8	74.4	5	5	5	3	5	5	0.176606705003903	-1.45886833748162	-1.34051814507874	0.124034470418299	0.352185278537163
56	835A	835A2	835	A	Nafferton	2015-05-24	16	76	88	29.53	2	150	4	NA	MB	NA	ORA	FD	LH43783	NA	1	835A	835	A	5	1.39	12.48	2.0961	m	1.48	1.39	24.9	50.4	76	4	4	4	1	1	1	1.2563830761961	1.32208944868905	1.09911700155906	0.123307281245572	0.351151365148381
57	835B	835B2	835	B	Nafferton	2015-05-24	16	65	84	28.71	2	150	4	NA	MB	NA	ORA	FF	LH43784	NA	1	835B	835	B	5	1.48	11.84	1.3528	f	1.49	1.48	18.7	40.1	65	4	4	4	4	3	3	-1.18967247038037	-0.67315177057794	-0.335519926791714	0.205899486650507	0.453761486521837
58	835C	835C2	835	C	Nafferton	2015-05-24	16	70	87	28.56	2	150	4	NA	MB	NA	ORA	FC	LH43782	NA	1	835C	835	C	5	1.48	15.28	3.8376	f	1.64	1.48	22.1	44.7	70	4	4	4	3	2	2	-0.0778290401183411	0.217926832201491	0.451216453271616	0.094782567724533	0.30786777636598
59	835D	835D2	835	D	Nafferton	2015-05-24	16	70.4	82	29.68	2	150	4	NA	MB	NA	ORA	FH	LH43785	NA	1	835D	835	D	5	0.62	73.67	1.9482	m	0.65	0.62	14.9	39.1	70.4	4	4	4	2	4	4	0.0111184343026229	-0.866864510312599	-1.21481352803897	-0.0318457673640385	-0.178453824178801
60	837A	837A2	837	A	Nafferton	2015-05-24	16	78	82	29.35	2	150	5	NA	MB	NA	ORA	FK	LH43788	NA	1	837A	837	A	9	0.8	10.47	2.9962	m	0.85	0.8	24.7	51.9	78	5	5	5	3	4	4	0.549877662711681	-0.137005524036829	-0.0309508700970733	-1.65926533712835e-06	-0.00128812473663397
61	837B	837B2	837	B	Nafferton	2015-05-24	16	78.9	84	29.45	2	150	5	NA	MB	NA	ORA	FJ	LH43787	NA	1	837B	837	B	9	0.49	BELOW RANGE	1.1151	m	0.9	0.49	26.5	55.2	78.9	5	5	5	2	1.5	1	0.785539518159547	0.845860191879552	0.897575232815091	-0.347040632240662	-0.589101546628985
62	837C	837C2	837	C	Nafferton	2015-05-24	16	71.4	82	29.09	2	150	5	NA	MB	NA	ORA	FS	LH43790	NA	1	837C	837	C	9	0.47	10.32	3.3699	f	0.91	0.47	25.3	52.5	71.4	5	5	5	5	3	3	-1.17830927723932	0.0416973334025132	0.278557830873649	-0.374448426835727	-0.611921912367687
63	837D	837D2	837	D	Nafferton	2015-05-24	16	79.1	85	29.93	2	150	5	NA	MB	NA	ORA	FL	LH43789	NA	1	837D	837	D	9	0.77	11.80	2.538	m	0.89	0.77	25.8	55.2	79.1	5	5	5	1	1.5	2	0.83790881937018	0.845860191879552	0.53648174834925	-0.0596328376455969	-0.244198357172191
64	837E	837E2	837	E	Nafferton	2015-05-24	16	72.1	84	29.5	2	150	5	NA	MB	NA	ORA	FI	LH43786	NA	1	837E	837	E	9	0.39	11.37	3.4181	f	1.98	0.39	21.5	47	72.1	5	5	5	4	5	5	-0.995016723002095	-1.59641219312479	-1.68166394194092	-1.24708244850767	-1.11672845782118
65	842A	842A2	842	A	Nafferton	2015-05-24	16	84.6	80	32.2	2	150	3	NA	CA	NA	ORA	DD	LH43763	NA	1	842A	842	A	5	1.37	11.05	3.0597	f	1.53	1.37	14.8	40.6	84.6	4	4	3	1	3	3	1.15470053837928	0.0836096496688738	-0.0124418150448357	0.0662683082702473	0.257426316196008
66	842B	842B2	842	B	Nafferton	2015-05-24	16	84.3	80	32	2	150	3	NA	CA	NA	ORA	DF	LH43764	NA	1	842B	842	B	5	0.75	102.24	3.5979	m	0.73	0.75	15.4	43	84.3	4	4	3	2.5	2	2	-0.577350269189598	0.432589056982432	0.136859965493196	0.038891875875442	0.197210232684417
67	842C	842C2	842	C	Nafferton	2015-05-24	16	84.3	81	31.4	2	150	3	NA	CA	NA	ORA	DC	LH43762	NA	1	842C	842	C	5	1.48	12.74	2.7548	m	1.49	1.48	19.5	46.2	84.3	4	4	3	2.5	1	1	-0.577350269189598	0.89789493340051	1.15708879916975	0.205899486650507	0.453761486521837
68	842D	NA	842	NA	NA	NA	NA	NA	NA	NA	NA	NA	NA	NA	NA	NA	NA	NA	NA	NA	NA	NA	NA	NA	NA	NA	NA	NA	NA	1.39	NA	9.7	30.3	NA	4	4	NA	NA	4	4	NA	-1.41409364005181	-1.28150694961811	NA	NA
69	847A	847A2	847	A	Nafferton	2015-05-24	16	80.9	83	31.2	2	150	3	NA	CA	NA	ORA	DK	LH43767	NA	1	847A	847	A	9	0.57	11.13	1.596	m	1.18	0.57	22	50.4	80.9	4	3	3	1	2	2	0.929918279756926	0.211306721126901	0.726518729680421	-0.47445888090248	-0.688809756683571
70	847B	847B2	847	B	Nafferton	2015-05-24	16	75.2	77	31.2	2	150	3	NA	CA	NA	ORA	DI	LH43766	NA	1	847B	847	B	9	0.69	11.15	0.945	f	0.66	0.69	13.1	38.3	75.2	4	3	3	3	3	3	-1.0577820432235	-1.08876683428098	-0.324866098637587	0.0307464380408965	0.175346622553434
71	847C	847C2	847	C	Nafferton	2015-05-24	16	78.6	85	30.1	2	120	3	NA	CA	NA	ORA	DH	LH43765	NA	1	847C	847	C	9	0.88	18.21	5.684	f	0.92	0.88	23.2	56.6	78.6	4	3	3	2	1	1	0.127863763466575	0.87746011315408	0.868278481813186	0.0281437785692082	0.167761075846599
72	847D	NA	847	NA	NA	NA	NA	NA	NA	NA	NA	NA	NA	NA	NA	NA	NA	NA	NA	NA	NA	NA	NA	NA	NA	NA	NA	NA	NA	NA	NA	5.1	NA	NA	4	NA	NA	NA	NA	4	NA	NA	-1.26993111285602	NA	NA
73	848A	848A2	848	A	Nafferton	2015-05-22	16	76.7	89	29.13	2	150	5	NA	MB	14	ORA	BT	LH43701	NA	1	848A	848	A	9	0.82	BELOW RANGE	6.8256	f	0.8	0.82	26.2	50.6	76.7	5	5	5	5	3.5	3	-1.49489530220329	-0.444250357125665	0.351466743451641	0.0570373137099874	0.238824859907815
74	848B	848B2	848	B	Nafferton	2015-05-22	16	80.4	90	30.4	2	150	5	NA	MB	14	ORA	BN	LH43698	NA	1	848B	848	B	9	0.84	31.63	2.0776	f	0.9	0.84	26.8	52.7	80.4	5	5	5	2	2	2	0.753524461273211	0.6934639720986	0.533259886616283	0.00295936775933808	0.0544000713173989
75	848C	848C2	848	C	Nafferton	2015-05-22	16	79.1	84	29.62	2	150	5	NA	MB	14	ORA	BV	LH43702	NA	1	848C	848	C	9	0.72	12.01	1.7441	f	0.86	0.72	19.3	50.6	79.1	5	5	5	3	3.5	5	-0.03646086102935	-0.444250357125665	-1.73915440294174	-0.0874094538604022	-0.295650898629451
76	848D	848D2	848	D	Nafferton	2015-05-22	16	80.9	88	29.91	2	150	5	NA	MB	14	ORA	BP	LH43699	NA	1	848D	848	D	9	0.91	BELOW RANGE	10.5183	m	0.93	0.91	25.4	49.3	80.9	5	5	5	1	5	4	1.05736496985112	-1.14854970378831	0.109075885898785	0.0507359839741433	0.225246496030778
77	848E	848E2	848	E	Nafferton	2015-05-22	16	78.7	90	29.61	2	150	5	NA	MB	14	ORA	BS	LH43700	NA	1	848E	848	E	13	1	14.48	10.4228	m	1.01	1	27.5	53.9	78.7	5	5	5	4	1	1	-0.279533267891669	1.34358644594103	0.745351886975032	0.0814736272136238	0.285435854814394
78	850A	850A2	850	A	Nafferton	2015-05-23	16	72.2	86	29.13	2	150	5	NA	CA	NA	ORA	B9	LH43704	NA	1	850A	850	A	10	0.61	BELOW RANGE	6.7311	f	0.62	0.61	29	53.2	72.2	6	6	5	2	2	1	0.332843503212546	0.626065458964948	1.02358188210239	-0.0196223835788437	-0.140079918542394
79	850B	850B2	850	B	Nafferton	2015-05-23	16	72.1	86	28.9	2	150	5	NA	CA	NA	ORA	CC	LH43707	NA	1	850B	850	B	10	0.93	BELOW RANGE	1.9	f	1.07	0.93	23.3	50	72.1	6	6	5	3	4	4	0.308004435808623	0.400963271471933	0.24392708548988	-0.0329731403567658	-0.181585077461684
80	850C	NA	850	NA	NA	NA	NA	NA	NA	NA	NA	NA	NA	NA	NA	NA	NA	NA	NA	NA	NA	NA	NA	NA	NA	NA	NA	NA	NA	0.51	NA	9.1	17.1	NA	6	6	NA	NA	6	6	NA	-1.91336859369063	-1.69837082887813	NA	NA
81	850D	850D2	850	D	Nafferton	2015-05-23	16	66	82	28.5	2	140	5	NA	CA	NA	ORA	CA	LH43705	NA	1	850D	850	D	10	1.12	BELOW RANGE	4.779	f	1.14	1.12	24.3	51	66	6	6	5	5	3	3	-1.20717867583057	0.4713077050635	0.380708628755233	0.10517229747778	0.324302786725276
82	850E	850E2	850	E	Nafferton	2015-05-23	16	76.2	86	29.2	2	150	5	NA	CA	NA	ORA	B7	LH43703	NA	1	850E	850	E	10	0.86	BELOW RANGE	7.9236	m	1.09	0.86	26.5	54.2	76.2	6	6	5	1	1	2	1.3264061993694	0.696409892556515	0.681628023939009	-0.117788729546896	-0.343203626943096
83	850F	850F2	850	F	Nafferton	2015-05-23	16	67.8	76	28.3	2	100	5	NA	CA	NA	ORA	CB	LH43706	NA	0	850F	850	F	10	1.28	42.82	1.96	f	1.31	1.28	16.9	40.3	67.8	6	6	5	4	5	5	-0.760075462559992	-0.281377734366268	-0.63147479140838	0.139239789361676	0.373148481655327
84	851A	851A2	851	A	Nafferton	2015-05-23	16	78.3	84	30.6	2	150	5	NA	CA	NA	ORA	CL	LH43714	NA	1	851A	851	A	12	1.43	BELOW RANGE	2.2833	m	1.64	1.43	25.9	54.3	78.3	5	5	5	3	1	4	0.340607247973215	0.565757017350951	0.263111669074841	0.044782567724533	0.211618920998414
85	851B	851B2	851	B	Nafferton	2015-05-23	16	77.2	89	29.8	2	150	5	NA	CA	NA	ORA	CN	LH43715	NA	1	851B	851	B	12	1.58	BELOW RANGE	2.1808	f	1.67	1.58	28.1	53.7	77.2	5	5	5	4	2	1	0.0651160915242924	0.466501400271838	0.722512996030914	0.172559183939338	0.415402436125907
86	851C	851C2	851	C	Nafferton	2015-05-23	16	80.4	86	29.6	2	150	5	NA	CA	NA	ORA	CP	LH43716	NA	1	851C	851	C	12	0.75	7.17	2.0532	f	0.89	0.75	26.4	53.2	80.4	5	5	5	1	3	3	0.866544910284799	0.383788386039242	0.367521061564857	-0.0796328376455969	-0.282192908567166
87	851D	851D2	851	D	Nafferton	2015-05-23	16	78.7	84	30.5	2	100	5	NA	CA	NA	ORA	CK	LH43713	NA	1	851D	851	D	12	1.82	BELOW RANGE	7.5544	f	2.19	1.82	26.6	53.1	78.7	5	5	5	2	4	2	0.440785850318279	0.367245783192723	0.409284818560865	0.0273538649959616	0.165390038986517
88	851E	851E2	851	E	Nafferton	2015-05-23	16	70.1	72	29.5	2	150	5	NA	CA	NA	ORA	CS	LH43717	NA	0	851E	851	E	12	1.4	11.32	1.4896	f	1.55	1.4	16.2	40.1	70.1	5	5	5	5	5	5	-1.71305410010058	-1.78329258685476	-1.76243054523148	0.0814527190801173	0.285399227539454
89	852A	852A2	852	A	Nafferton	2015-05-24	16	64.3	72	30.2	2	150	5	NA	CA	NA	ORA	D6	LH438777	NA	1	852A	852	A	12	1.79	BELOW RANGE	4.8488	f	1.94	1.79	10.3	30.7	64.3	6	5	5	5	5	5	-0.483025925602859	-1.57933838921546	-0.561328803573836	0.182548729872585	0.42725721746108
90	852B	852B2	852	B	Nafferton	2015-05-24	16	64.4	78	29.7	2	150	5	NA	CA	NA	ORA	FA	LH438780	NA	1	852B	852	B	12	NA	11.16	1.6686	f	NA	NA	13.9	36.7	64.4	6	5	5	4	4	3	-0.45427438241221	-0.24468622931507	0.400949145409883	NA	NA
91	852C	852C2	852	C	Nafferton	2015-05-24	16	64.5	80	29.5	2	150	5	NA	CA	NA	ORA	D9	LH438779	NA	1	852C	852	C	12	NA	12.32	1.9422	f	NA	NA	16.9	42.1	64.5	6	5	5	2.5	1	1	-0.425522839221566	0.956500714595278	1.20284743622965	NA	NA
92	852D	852D2	852	D	Nafferton	2015-05-24	16	72.2	76	30.1	2	150	5	NA	CA	NA	ORA	FB	LH438781	NA	1	852D	852	D	12	NA	10.23	0.7752	m	NA	NA	14.1	41	72.2	6	5	5	1	2	2	1.7883459864582	0.711814485280207	0.454409031464534	NA	NA
93	852E	852E2	852	E	Nafferton	2015-05-24	16	64.5	77	29.5	2	150	5	NA	CA	NA	ORA	D7	LH438778	NA	1	852E	852	E	12	NA	BELOW RANGE	1.455	f	NA	NA	13.1	38.5	64.5	6	5	5	2.5	3	4	-0.425522839221566	0.155709418655046	0.187109601191279	NA	NA
94	852F	NA	852	NA	NA	NA	NA	NA	NA	NA	NA	NA	NA	NA	NA	NA	NA	NA	NA	NA	NA	NA	NA	NA	NA	NA	NA	NA	NA	NA	NA	6.1	NA	NA	6	NA	NA	NA	NA	6	NA	NA	-1.68398641072151	NA	NA
95	854A	854A2	854	A	Nafferton	2015-05-24	16	79.1	84	30.9	2	150	4	NA	CA	NA	ORA	DP	LH43770	NA	1	854A	854	A	6	1.04	15.68	1.6544	m	2.7	1.04	22	52	79.1	4	5	4	1	2	1	1.26357062010773	0.900057987782007	0.830840024738404	-1.13044365935235	-1.06322324060018
96	854B	854B2	854	B	Nafferton	2015-05-24	16	73.1	84	30.2	2	150	4	NA	CA	NA	ORA	DN	LH43769	NA	1	854B	854	B	6	NA	8.79	3.481	f	NA	NA	16.7	44.3	73.1	4	5	4	3	4	3	-0.489359719926118	-0.259849377225768	-0.24976172522811	NA	NA
97	854C	854C2	854	C	Nafferton	2015-05-24	16	75.7	86	29.7	2	150	4	NA	CA	NA	ORA	DL	LH43768	NA	1	854C	854	C	6	0.85	BELOW RANGE	1.253	f	0.92	0.85	21.5	50.4	75.7	4	5	4	2	3	2	0.270243427421884	0.659038275572599	0.728896463420809	-0.00185622143079178	-0.0430838882970396
98	854D	854D2	854	D	Nafferton	2015-05-24	16	71.2	74	30.4	2	150	4	NA	CA	NA	ORA	DS	LH43771	NA	1	854D	854	D	6	1.07	11.29	1.491	f	1.16	1.07	11.5	37.4	71.2	4	5	4	4	5	4	-1.0444543276035	-1.29924688612884	-1.3099747629311	0.0403567082876499	0.200889791397298
99	855A	855A2	855	A	Nafferton	2015-05-24	16	69.1	88	29.8	2	150	5	NA	CA	NA	ORA	DT	LH43772	NA	1	855A	855	A	6	1.88	12.62	1.4774	f	1.84	1.88	20.3	48.3	69.1	6	5	5	1	1	1	0.992252785927221	1.40426689966572	1.03326362843559	0.346626675823234	0.588750096240531
100	855B	855B2	855	B	Nafferton	2015-05-24	16	66.4	82	30	2	150	5	NA	CA	NA	ORA	D3	LH43776	NA	1	855B	855	B	6	0.88	8.11	2.2176	m	0.88	0.88	17.5	44.2	66.4	6	5	5	3	2	2	0.133572490413281	0.401219114190205	0.508827708262844	0.057774956949468	0.240364217281749
101	855C	855C2	855	C	Nafferton	2015-05-24	16	60.9	78	29.6	2	150	5	NA	CA	NA	ORA	DU	LH43773	NA	1	855C	855	C	6	0.71	12.10	3.6778	m	0.76	0.71	14.1	37.3	60.9	6	5	5	5	5	5	-1.61559107452253	-1.28683691502468	-0.127987337661206	-0.0233315079097528	-0.15274654794709
102	855D	855D2	855	D	Nafferton	2015-05-24	16	67.9	77	29.6	2	150	5	NA	CA	NA	ORA	D4	LH43775	NA	1	855D	855	D	14	0.81	10.72	1.6459	m	0.99	0.81	15.1	40.7	67.9	6	5	5	2	4	4	0.610617099032138	-0.455041190484013	0.059311205257632	-0.0937107835962462	-0.306122171030205
103	855E	855E2	855	E	Nafferton	2015-05-24	16	65.6	82	30.3	2	150	5	NA	CA	NA	ORA	DX	LH43774	NA	1	855E	855	E	14	0.82	4.34	2.0001	f	0.83	0.82	16.9	42.3	65.6	6	5	5	4	3	3	-0.120851300850114	-0.0636079083472289	0.396448582511541	0.0348139299247927	0.186584913443699
104	855F	NA	855	NA	NA	NA	NA	NA	NA	NA	NA	NA	NA	NA	NA	NA	NA	NA	NA	NA	NA	NA	NA	NA	NA	NA	NA	NA	NA	NA	NA	4.8	NA	NA	6	NA	NA	NA	NA	6	NA	NA	-1.8698637868064	NA	NA
105	861A	861A2	861	A	Nafferton	2015-05-22	16	75.3	86	30.2	2	150	5	NA	MB	14	ORA	CJ	LH43712	NA	1	861A	861	A	6	1.99	11.10	1.815	m	NA	1.99	20.3	49	75.3	6	5	5	2	2	3	0.535874542211042	0.613402317269279	0.363168139107902	NA	NA
106	861B	861B2	861	B	Nafferton	2015-05-22	16	74.9	86	28.05	2	150	5	NA	MB	14	ORA	CI	LH43711	NA	1	861B	861	B	6	NA	12.74	1.9888	f	NA	NA	22.8	50.9	74.9	6	5	5	3	1	1	0.389059599139526	1.09105166268388	0.760797488496116	NA	NA
107	861C	861C2	861	C	Nafferton	2015-05-22	16	74.6	86	29.34	2	150	5	NA	MB	14	ORA	CD	LH43708	NA	1	861C	861	C	6	0.29	13.00	1.826	f	1.98	0.29	20	47.6	74.6	6	5	5	4	3	4	0.278948391835883	0.261450168016414	0.315452617181316	-1.34708244850767	-1.16063881052965
108	861D	NA	861	NA	NA	NA	NA	NA	NA	NA	NA	NA	NA	NA	NA	NA	NA	NA	NA	NA	NA	NA	NA	NA	NA	NA	NA	NA	NA	NA	NA	5.6	NA	NA	6	NA	NA	NA	NA	6	NA	NA	-1.97489243529479	NA	NA
109	861E	861E2	861	E	Nafferton	2015-05-22	16	75.4	83	29.01	2	100	5	NA	MB	14	ORA	CH	LH43710	NA	1	861E	861	E	7	1.38	BELOW RANGE	6.9372	f	NA	1.38	21.4	44.5	75.4	6	5	5	1	4	2	0.572578277978925	-0.517872448186359	0.538125052838716	NA	NA
110	861F	861F2	861	F	Nafferton	2015-05-22	16	69	81	30.54	2	150	5	NA	MB	14	ORA	CF	LH43709	NA	1	861F	861	F	7	1.17	10.03	4.1629	m	1.5	1.17	18	40.8	69	6	5	5	5	5	5	-1.77646081116538	-1.44803169978322	-0.00265086232925461	-0.111508307944558	-0.33392859707512
111	862A	862A2	862	A	Whittle	2015-05-24	16	75.2	79	31.3	2	150	5	NA	CA	NA	ORA	I9	LH43840	NA	1	862A	862	A	7	NA	13.72	4.7094	m	NA	NA	16.3	38.9	75.2	5	5	5	1	5	5	1.39204454613823	-1.30797520468437	-1.25807513889561	NA	NA
112	862B	862B2	862	B	Whittle	2015-05-24	16	72.6	81	30.6	2	150	5	NA	CA	NA	ORA	I6	LH43838	NA	1	862B	862	B	7	NA	33.40	2.2017	f	NA	NA	18.4	41.6	72.6	5	5	5	3	4	3	0.144004608221194	-0.315971538210268	-0.249694302376228	NA	NA
113	862C	862C2	862	C	Whittle	2015-05-24	16	72.9	84	29.8	2	150	5	NA	CA	NA	ORA	JB	LH43842	NA	1	862C	862	C	7	NA	10.31	3.6378	f	NA	NA	21.7	46.2	72.9	5	5	5	2	1	1	0.288009216442395	1.37410878244931	1.33490415501138	NA	NA
114	862D	862D2	862	D	Whittle	2015-05-24	16	69.6	81	29.4	2	150	5	NA	CA	NA	ORA	JA	LH43841	NA	1	862D	862	D	7	NA	255.29	7.101	f	NA	NA	18	41.8	69.6	5	5	5	5	3	4	-1.29604147399076	-0.242489785138114	-0.441766842665634	NA	NA
115	862E	862E2	862	E	Whittle	2015-05-24	16	71.2	81	29.8	2	150	5	NA	CA	NA	ORA	I7	LH43839	NA	1	862E	862	E	7	NA	38.08	9.8264	f	NA	NA	20.2	43.8	71.2	5	5	5	4	2	2	-0.528016896811048	0.49232774558344	0.614632128926102	NA	NA
116	927A	927A2	927	A	West	2015-05-24	16	69	86	29.23	2	150	6	NA	MB	NA	BLU	D7	LH43741	NA	1	927A	927	A	3	0.69	11.47	1.7172	f	0.74	0.69	19.7	47	69	6	6	6	6	2	1	-0.781549473014769	0.651167097745682	0.752442947173427	-0.0285159187196229	-0.168866570758167
117	927B	927B2	927	B	West	2015-05-24	16	69.1	82	28.8	2	150	6	NA	MB	NA	BLU	D4	LH43739	NA	1	927B	927	B	3	0.64	10.95	1.6632	m	0.67	0.64	17.1	44.5	69.1	6	6	6	4.5	4	4	-0.751295945027102	0.165221502413084	-0.0406725917391041	-0.0266613565541684	-0.163283056543441
118	927C	927C2	927	C	West	2015-05-24	16	69.1	80	29.68	2	150	6	NA	MB	NA	BLU	DZ	LH43737	NA	1	927C	927	C	3	0.74	11.63	2.376	f	1	0.74	17	44.3	69.1	6	6	6	4.5	5	5	-0.751295945027102	0.126345854786475	-0.0711770355434327	-0.171118578191311	-0.413664813818279
119	927D	927D2	927	D	West	2015-05-24	16	74.6	82	29.32	2	150	6	NA	MB	NA	BLU	D6	LH43740	NA	1	927D	927	D	3	1.86	32.99	1.7538	m	1.85	1.86	19	44.6	74.6	6	6	6	2	3	3	0.912648094294667	0.184659326226388	0.53891184054313	0.319218881228169	0.564994585131724
120	927E	927E2	927	E	West	2015-05-24	16	71	76	28.02	2	150	6	NA	MB	NA	BLU	D3	LH43738	NA	1	927E	927	E	3	0.71	NA	NA	m	1.37	0.71	11	33.6	71	6	6	6	3	6	6	-0.176478913261398	-1.95350129323704	-1.90144366380312	-0.475206978208714	-0.689352579025214
121	927F	927F2	927	F	West	2015-05-24	16	76.7	85	30.26	2	150	6	NA	MB	NA	BLU	DX	LH43736	NA	1	927F	927	F	3	0.69	NA	NA	m	0.84	0.69	19.6	47.9	76.7	6	6	6	1	1	2	1.54797218203571	0.826107512065417	0.7219385033691	-0.102593864670272	-0.32030277031314
122	928A	928A2	928	A	West	2015-05-22	16	75.8	76	28.73	2	150	4	NA	MB	12	BLU	B9	LH43671	NA	1	928A	928	A	13	1.03	57.92	1.6791	f	1.09	1.03	10.5	31.9	75.8	4	4	4	4	4	4	-1.17542925448644	-1.49564235920349	-1.48584562666428	0.0522112704531043	0.228497856561291
123	928B	928B2	928	B	West	2015-05-22	16	77.9	88	29.48	2	150	4	NA	MB	12	BLU	B4	LH43669	NA	1	928B	928	B	13	1.94	BELOW RANGE	10.3376	f	2.19	1.94	19.9	45.8	77.9	4	4	4	3	2	2	-0.316854842513733	0.451845115543909	0.481330273426457	0.147353864995961	0.383866988677018
124	928C	928C2	928	C	West	2015-05-22	16	81.6	83	30.16	2	150	4	NA	MB	12	BLU	B7	LH43670	NA	1	928C	928	C	13	1.02	45.14	7.2761	f	1.04	1.02	20.8	46.9	81.6	4	4	4	1	1	1	1.19587150239055	0.60596282937284	0.669676902158549	0.079250243428429	0.281514197561027
125	928D	928D2	928	D	West	2015-05-22	16	79.4	81	29.86	2	150	4	NA	MB	12	BLU	B3	LH43668	NA	1	928D	928	D	13	0.97	BELOW RANGE	11.8575	m	1.03	0.97	19.2	45.7	79.4	4	4	4	2	3	3	0.296412594609628	0.437834414286734	0.334838451079274	0.0366580380234939	0.191462889415923
126	929A	929A2	929	A	West	2015-05-24	16	72.6	84	29.39	2	150	4	NA	MB	NA	BLU	FB	LH43744	NA	1	929A	929	A	13	NA	10.51	2.0083	f	NA	NA	20.2	48.6	72.6	4	4	4	3	2	2	-0.100077224348209	0.660395750919405	0.577556293090982	NA	NA
127	929B	929B2	929	B	West	2015-05-24	16	77.7	87	31.36	2	100	4	NA	MB	NA	BLU	D9	LH43742	NA	1	929B	929	B	14	NA	BELOW RANGE	12.6654	m	NA	NA	21.5	49.6	77.7	4	4	4	1	1	1	0.827911583244257	0.795170393964181	0.911255484654661	NA	NA
128	929C	929C2	929	C	West	2015-05-24	16	76.7	84	29.94	2	150	4	NA	MB	NA	BLU	FA	LH43743	NA	1	929C	929	C	14	1.48	10.55	1.395	m	1.57	1.48	17.4	43.2	76.7	4	4	4	2	3	3	0.645952993520244	-0.0673873215223883	-0.141180427200018	0.146637129889987	0.382932278464466
129	929D	929D2	929	D	West	2015-05-24	16	65.6	77	28.92	2	150	4	NA	MB	NA	BLU	FC	LH43745	NA	1	929D	929	D	14	NA	9.45	2.9304	f	NA	NA	12.7	33.4	65.6	4	4	4	4	4	4	-1.3737873524163	-1.3881788233612	-1.34763135054562	NA	NA
130	930A	930A2	930	A	West	2015-05-24	16	81.9	81	28.78	2	150	3	NA	MB	NA	BLU	FF	LH43747	NA	1	930A	930	A	1	0.58	12.50	1.826	f	0.6	0.58	13.7	41.6	81.9	3	3	3	3	3	3	-0.846068676694365	-1.13468821908814	-1.15403519661362	-0.0348067943887139	-0.186565791046252
131	930B	930B2	930	B	West	2015-05-24	16	83.5	88	29.34	2	150	3	NA	MB	NA	BLU	FH	LH43748	NA	1	930B	930	B	1	0.72	11.38	1.7876	f	0.87	0.72	21.2	50.6	83.5	3	3	3	2	2	2	-0.2574991624722	0.381974251970266	0.543075386641704	-0.0948172484554671	-0.307924095282372
132	930C	930C2	930	C	West	2015-05-24	16	87.2	89	30.89	2	150	3	NA	MB	NA	BLU	FD	LH43746	NA	1	930C	930	C	1	0.66	10.50	3.102	m	0.66	0.66	21.5	52.8	87.2	3	3	3	1	1	1	1.10356783916656	0.752713967117877	0.610959809971917	0.00074643804089658	0.0273210182990419
133	932A	932A2	932	A	West	2015-05-24	16	76.7	79	28.86	2	150	3	NA	MB	NA	BLU	FK	LH43751	NA	1	932A	932	A	2	0.59	10.26	3.7204	f	0.57	0.59	13.2	34.1	76.7	3	3	3	3	3	2	-0.636948798451749	-1.1390615119758	-0.444027050804324	-0.00258341060351897	-0.0508272624043334
134	932B	932B2	932	B	West	2015-05-24	16	77.5	81	29.58	2	150	3	NA	MB	NA	BLU	FJ	LH43750	NA	1	932B	932	B	2	1.27	15.89	1.9738	m	1.68	1.27	20	45.4	77.5	3	3	3	2	2	1	-0.515625217794274	0.405505898263386	1.14512239417957	-0.144848610655727	-0.380589819432584
135	932C	932C2	932	C	West	2015-05-24	16	88.5	85	29.99	2	150	3	NA	MB	NA	BLU	FI	LH43749	NA	1	932C	932	C	3	0.63	8.25	4.2237	m	NA	0.63	12.1	47.8	88.5	3	3	3	1	1	3	1.15257401624602	0.733555613712418	-0.701095343375249	NA	NA
136	934A	934A2	934	A	West	2015-05-23	16	73.8	84	28.5	2	100	5	NA	CA	NA	BLU	DD	LH43727	NA	1	934A	934	A	8	NA	BELOW RANGE	6.2656	m	NA	NA	25.9	53.8	73.8	5	5	5	5	2	2	-1.29635881891618	0.487523141707674	0.747059815042375	NA	NA
137	934B	934B2	934	B	West	2015-05-23	16	80.1	82	30.1	2	150	5	NA	CA	NA	BLU	DI	LH43730	NA	1	934B	934	B	8	NA	11.20	4.382	m	NA	NA	19.5	50.4	80.1	5	5	5	2	3	4	0.510512986210355	-0.0370270740537477	-0.424798718357429	NA	NA
138	934C	934C2	934	C	West	2015-05-23	16	79	73	30	2	150	5	NA	CA	NA	BLU	DF	LH43728	NA	1	934C	934	C	8	0.98	BELOW RANGE	1.9548	m	0.93	0.98	13.4	41.5	79	5	5	5	3	5	5	0.195027432934295	-1.41011440354688	-1.54172638300412	0.120735983974143	0.347470839027023
139	934D	934D2	934	D	West	2015-05-23	16	76	86	29.8	2	150	5	NA	CA	NA	BLU	DH	LH43729	NA	1	934D	934	D	8	0.66	10.95	1.7334	f	1.08	0.66	23.7	48.5	76	5	5	5	4	4	3	-0.665387712364055	-0.330158076979248	0.344233444186192	-0.310380934951831	-0.557118420941034
140	934E	934E2	934	E	West	2015-05-23	16	82.7	85	30.2	2	150	5	NA	CA	NA	BLU	DL	LH43731	NA	1	934E	934	E	8	0.98	BELOW RANGE	4.655	m	1.37	0.98	26.6	59	82.7	5	5	5	1	1	1	1.25620611213559	1.2897764128722	0.875231842132979	-0.205206978208714	-0.452997768436793
141	936A	936A2	936	A	West	2015-05-24	16	75.6	85	31.26	2	150	6	NA	MB	NA	BLU	FV	LH43757	NA	1	936A	936	A	8	1.17	43.64	1.7376	f	NA	1.17	22.8	49.5	75.6	6	6	6	3	3	1	-0.0816361002815199	0.463668984007249	0.769482141767062	NA	NA
142	936B	936B2	936	B	West	2015-05-24	16	73.4	71	28.36	2	150	6	NA	MB	NA	BLU	FT	LH43756	NA	1	936B	936	B	8	0.99	28.24	1.8176	m	1.15	0.99	9	22.9	73.4	6	6	6	6	6	6	-0.715516408349761	-1.97059318203081	-1.91883521427989	-0.0322354971172852	-0.179542466055486
143	936C	936C2	936	C	West	2015-05-24	16	82.7	87	30.13	2	150	6	NA	MB	NA	BLU	FN	LH43753	NA	1	936C	936	C	8	1.07	14.06	4.34	f	0.97	1.07	21.4	51.5	82.7	6	6	6	1	1	3	1.96406853030236	0.646696214536427	0.496754294052153	0.181104805593884	0.42556410280225
144	936D	936D2	936	D	West	2015-05-24	16	74	85	30.6	2	150	6	NA	MB	NA	BLU	FS	LH43755	NA	1	936D	936	D	8	1.24	BELOW RANGE	2.4045	f	NA	1.24	22.4	49	74	6	6	6	4	4	2	-0.542639960694787	0.417912176374955	0.691559899562802	NA	NA
145	936E	936E2	936	E	West	2015-05-24	16	73.9	87	30.26	2	150	6	NA	MB	NA	BLU	FP	LH43754	NA	1	936E	936	E	8	0.68	15.45	2.2125	f	1.49	0.68	18.7	50.4	73.9	6	6	6	5	2	5	-0.571452701970615	0.546031237745379	-0.0292208408265977	-0.594100513349493	-0.770779159908656
146	936F	936F2	936	F	West	2015-05-24	16	75.7	82	30.94	2	130	6	NA	MB	NA	BLU	FL	LH43752	NA	1	936F	936	F	8	1.11	44.81	1.4516	m	NA	1.11	18.8	43.3	75.7	6	6	6	2	5	4	-0.0528233590056881	-0.1037154306332	-0.00974028027553257	NA	NA
147	938A	938A2	938	A	West	2015-05-23	16	68	71	28.6	2	175	4	NA	CA	NA	BLU	DP	LH43733	NA	1	938A	938	A	8	NA	BELOW RANGE	1.2036	m	NA	NA	21.7	43.2	68	5	5	4	2	2	2	0.432191135426216	0.522254829762909	0.461384369566944	NA	NA
148	938B	938B2	938	B	West	2015-05-23	16	70.9	76	30.1	2	150	4	NA	CA	NA	BLU	DN	LH43732	NA	1	938B	938	B	11	0.82	6.34	1.6833	m	0.9	0.82	23.3	46.8	70.9	5	5	4	1	1	1	1.06680090390016	0.967780276954015	1.0567190399759	-0.0170406322406619	-0.130539772639077
149	938C	938C2	938	C	West	2015-05-23	16	60.2	71	28.6	2	150	4	NA	CA	NA	BLU	DS	LH43734	NA	1	938C	938	C	11	1.81	235.29	1.5106	f	1.93	1.81	19.8	36.3	60.2	5	5	4	4	4	4	-1.27469031081403	-0.331668944020046	-0.245575551543696	0.20995652446765	0.458210131345489
150	938D	938D2	938	D	West	2015-05-23	16	65	75	28.9	2	NA	4	NA	CA	NA	BLU	DV	LH43735	NA	1	938D	938	D	11	NA	BELOW RANGE	3.8304	f	NA	NA	21.3	42.4	65	5	5	4	3	3	3	-0.224301728512342	0.423249174831551	0.312550701964704	NA	NA
151	938E	NA	938	NA	NA	NA	NA	NA	NA	NA	NA	NA	NA	NA	NA	NA	NA	NA	NA	NA	NA	NA	NA	NA	NA	NA	NA	NA	NA	0.83	NA	16.2	26.2	NA	5	5	NA	NA	5	5	NA	-1.58161533752843	-1.58507855996386	NA	NA
152	940A	940A2	940	A	West	2015-05-22	16	74.5	89	28.63	2	120	5	NA	MB	12	BLU	CV	LH43680	NA	1	940A	940	A	11	0.69	BELOW RANGE	6.144	m	0.75	0.69	22	46.4	74.5	5	5	5	3	4	4	-0.401601259556929	0.118485842685748	-0.0299007447620758	-0.0359237133146879	-0.189535519928819
153	940B	940B2	940	B	West	2015-05-22	16	72.7	82	28.39	2	150	5	NA	MB	12	BLU	C4	LH43683	NA	1	940B	940	B	11	0.83	BELOW RANGE	2.043	m	0.88	0.83	16.9	37.8	72.7	5	5	5	5	5	5	-0.933132338382275	-1.63837320403396	-1.55483872762792	0.00777495694946795	0.0881757163252329
154	940C	940C2	940	C	West	2015-05-22	16	80.5	89	28.31	2	150	5	NA	MB	12	BLU	C3	LH43682	NA	1	940C	940	C	11	0.67	11.37	1.5876	m	0.76	0.67	23.4	46.6	80.5	5	5	5	1	3	2	1.37016900319423	0.159343029818765	0.388709681906979	-0.0633315079097527	-0.251657521067328
155	940D	940D2	940	D	West	2015-05-22	16	73.3	88	27.96	2	150	5	NA	MB	12	BLU	C6	LH43684	NA	1	940D	940	D	11	0.76	BELOW RANGE	1.9024	m	0.76	0.76	22.1	47.1	73.3	5	5	5	4	2	3	-0.755955312107161	0.261485997651306	0	0.0266684920902472	0.16330490528532
156	940E	940E2	940	E	West	2015-05-22	16	78.3	88	28.77	2	150	5	NA	MB	12	BLU	CZ	LH43681	NA	1	940E	940	E	11	0.75	BELOW RANGE	7.2875	m	0.99	0.75	26.1	51.2	78.3	5	5	5	2	1	1	0.720519906852137	1.09905833387815	1.19602979048301	-0.153710783596246	-0.392059668413172
157	941A	941A2	941	A	West	2015-05-22	16	76.7	86	30.2	2	150	4	NA	MB	NA	BLU	CP	LH43678	NA	1	941A	941	A	11	0.97	BELOW RANGE	2.1344	f	1.33	0.97	23	48.9	76.7	4	4	4	1	1	3	1.29162762569192	0.622215621707427	0.373423088598942	-0.185575799828454	-0.43078509703616
158	941B	941B2	941	B	West	2015-05-22	16	71.7	89	29.09	2	150	4	NA	MB	NA	BLU	CN	LH43677	NA	1	941B	941	B	11	0.9	11.23	1.6046	f	1.1	0.9	23.5	47.8	71.7	4	4	4	4	3	2	-1.12262961859205	0.394069893748037	0.529016042181835	-0.0851965241419606	-0.291884436279087
159	941C	941C2	941	C	West	2015-05-22	16	74.2	81	30.14	2	150	4	NA	MB	NA	BLU	CK	LH43676	NA	1	941C	941	C	10	1.06	10.01	5.5572	m	1.13	1.06	17	38.7	74.2	4	4	4	2	4	4	0.0844990035499375	-1.49331749209782	-1.49369235439577	0.0525800920728448	0.229303493372527
160	941D	941D2	941	D	West	2015-05-22	16	73.5	89	30.13	2	150	4	NA	MB	NA	BLU	CS	LH43679	NA	1	941D	941	D	10	0.57	11.64	2.5754	f	0.53	0.57	23.7	48.2	73.5	4	4	4	3	2	1	-0.253497010649819	0.477031976642361	0.591253223614991	0.00704776777674065	0.0839509843702899
161	942A	942A2	942	A	West	2015-05-24	16	80.2	84	29.63	2	150	4	NA	MB	NA	BLU	F3	LH43760	NA	1	942A	942	A	10	0.92	NA	NA	m	0.98	0.92	19.9	48.1	80.2	4	4	4	2	2	2	0.461587343972271	0.235123605139348	0.407267549971203	0.0236970109988187	0.153938335052769
162	942B	942B2	942	B	West	2015-05-24	16	78.5	83	29.83	2	150	4	NA	MB	NA	BLU	FX	LH43758	NA	1	942B	942	B	10	1.13	13.60	1.2354	f	1.12	1.13	17.1	46.8	78.5	4	4	4	3	3	3	-0.386735342247042	-0.114202893924827	-0.39297746049853	0.129987886667909	0.360538328985851
163	942C	942C2	942	C	West	2015-05-24	16	81.5	87	31.18	2	120	4	NA	MB	NA	BLU	F4	LH43761	NA	1	942C	942	C	10	0.53	BELOW RANGE	4.4312	f	NA	0.53	22.5	51.5	81.5	4	4	4	1	1	1	1.11030469225763	1.14874675653796	1.15035220255024	NA	NA
164	942D	942D2	942	D	West	2015-05-24	16	76.9	82	30.79	2	150	4	NA	MB	NA	BLU	FZ	LH43759	NA	1	942D	942	D	10	0.52	NA	NA	m	0.54	0.52	14.4	42.5	76.9	4	4	4	4	4	4	-1.18515669398286	-1.26966746775248	-1.16464229202292	-0.0503600268183242	-0.224410398195637
