# Supplementary material for: Brood size moderates associations between relative size, telomere length, and immune development in European starling nestlings
Source: Ecol Evol. 2016 Oct 17;6(22):8138–48. doi: 10.1002/ece3.2551 (PMC5108265; doi:10.1002/ece3.2551)
Supplement: Supplementary file 3 [file ECE3-6-8138-s003.r]

### Data analysis for Nettle et al. 'Brood size moderates associations....' #######

###Load packages#####
library(lme4)
library(ggplot2)
library(plyr)
library(gridExtra)
# The following code is required for the calculation of marginal r-squared in the lmer models. 
# You can download it from: https://github.com/jslefche/rsquared.glmm
source("rsquared.glmm.r")

### Get data ####
d=read.csv("data.csv")
s=read.csv("datashort.csv")
# The telomere change measure is already square-rooted as variable sqrtD
# Make the reciprocally transformed variable for IL6
s$IL6=as.numeric(as.character(s$IL6))
s$recIL6=-1/(s$IL6)
# Make the square root transformation for hsCRP
s$sqrtCRP=sqrt(s$CRP)

###Description of sample#####
length(unique(s$ChickID[!is.na(s$WeightD16)]))
length(unique(s$Box))
xtabs(~s$Box+s$missing.TLday16)

# Which nestlings died from D4 to D16?
s$died4to16=is.na(s$WeightD16)
xtabs(~s$died4to16 + s$Box)
xtabs(~s$died4to16 + s$BroodsizeD4)
# Was assay failure related to brood size or nestling size?
s$missing.TLday16=is.na(s$sqrtD)
summary(glm(missing.TLday16~WeightD16 + BroodsizeD16, data=s, family=binomial))
drop1(glm(missing.TLday16~WeightD16 + BroodsizeD16, data=s, family=binomial), test="Chisq")
s$missing.IL6=is.na(s$IL6)
summary(glm(missing.IL6~WeightD16 + BroodsizeD16, data=s, family=binomial))
drop1(glm(missing.IL6~WeightD16 + BroodsizeD16, data=s, family=binomial), test="Chisq")
s$missing.CRP=is.na(s$CRP)
summary(glm(missing.CRP~WeightD16 + BroodsizeD16, data=s, family=binomial))
drop1(glm(missing.CRP~WeightD16 + BroodsizeD16, data=s, family=binomial), test="Chisq")

### Nestling size #####
# Descriptives
ddply(d, .(Day), summarise, mean=mean(Weight, na.rm=TRUE), sd=sd(Weight, na.rm=TRUE))
# Make figure 1
fig1adata=ddply(s, "BroodsizeD16", summarise, mean=mean(Weight, na.rm=TRUE), sd=sd(Weight, na.rm=TRUE), n=length(Weight[!is.na(Weight)]))
fig1adata=fig1adata[-5, ]
fig1adata$se=fig1adata$sd/sqrt(fig1adata$n)
fig1a=ggplot(fig1adata, aes(x=as.factor(BroodsizeD16), y=mean)) +
               geom_bar(stat="identity", fill="grey", col="black") +
                geom_errorbar(aes(ymax=mean+se, ymin=mean-se), width=0.4) +
                coord_cartesian(ylim=c(50, 90)) +
                xlab("Brood size") + 
                ylab("Mean nestling weight (g)") +
                geom_text(label="A", x=4, y=88, size=8) +
                geom_text(aes(label=paste("n = ", n), x=as.factor(BroodsizeD16)), y=55) +
                 theme_bw()
fig1a
fig1bdata=data.frame(c(3, 4, 5, 6), fig1adata$sd, fig1adata$n)
colnames(fig1bdata)=c("Broodsize", "SD", "n")
fig1b=ggplot(fig1bdata, aes(x=Broodsize, y=SD)) +
  geom_bar(stat="identity", col="black", fill="grey") + 
  xlab("Brood size") +
  ylab("Standard deviation nestling weight (g)") +
  geom_text(label="B", x=3, y=6.45, size=8) +
  theme_bw()
png("figure1.png", res=300, width=8*300, height=4*300)
grid.arrange(fig1a,fig1b, ncol=2)
dev.off()
pdf("figure1.pdf", width=8, height=4)
grid.arrange(fig1a,fig1b, ncol=2)
dev.off()

# Statistical model for growth (model 1 of table 1)
g1=lmer(data=s, WeightD16~BroodsizeD16+Sex + (1|Box), REML=FALSE)
summary(g1)
drop1(g1, test="Chisq")
# Variance explained by nest
13.17/(13.17+18.5)
# Calculation of marginal r-squared
g2=lmer(data=s, WeightD16~1 + (1|Box), REML=FALSE)
rsquared.glmm(list(g2, g1))


### Telomere dynamics ####
# Continuity
cor.test(s$TSDay16, s$TSDay4, use="complete.obs")
# Did telomeres shorten?
mean(s$TSDay4, na.rm=TRUE)
sd(s$TSDay4, na.rm=TRUE)
mean(s$TSDay16, na.rm=TRUE)
sd(s$TSDay16, na.rm=TRUE)
t.test(s$TSDay16, s$TSDay4, paired=TRUE)
sum(s$TSDay16<s$TSDay4, na.rm=TRUE)

# Figure 2
fig2 = ggplot(s, aes(x=TSDay4, y=TSDay16)) +
  geom_point() +
  theme_bw() +
  xlab("Telomere length day 4") +
  ylab("Telomere length day 16") + 
  coord_cartesian(xlim=c(0,3.5), ylim=c(0, 3.5)) + 
  geom_smooth(method="lm", se=FALSE, linetype=2, colour="black") + 
  geom_segment(x=0.5, xend=2.75, y=0.5, yend=2.75)
  print(fig2)
png("fig2.png", height=1800, width=1800, res=300)
print(fig2)
dev.off()
pdf("fig2.pdf", height=6, width=6)
print(fig2)
dev.off()

# Statistical model for telomere attrition (model 2 of table 1)
t1 = lmer(sqrtD~TSDay4 + BroodsizeD16*scaledWD16 + Sex + (1|Box) + (1|Plate), data=s[!is.na(s$TSDay4), ], REML=FALSE)
summary(t1)
drop1(t1, test="Chisq")
t2 = lmer(sqrtD~TSDay4 + BroodsizeD16+scaledWD16 + Sex + (1|Box) + (1|Plate), data=s[!is.na(s$TSDay4), ], REML=FALSE)
summary(t2)
anova(t1, t2)
drop1(t2, test="Chisq")
tnull=lmer(sqrtD~1 + (1|Box) + (1|Plate), data=s[!is.na(s$TSDay4), ], REML=FALSE)
rsquared.glmm(list(tnull, t1))
# Variance components of t1
0.04438/(0.04438+0.11149)

# Simple slopes analysis
# Enter information from summary(t1) and vcov(t1) at: http://www.quantpsy.org/interact/hlm2.htm to replicate

# Model using absolute instead of relative weight 
t3 = lmer(sqrtD~TSDay4 + BroodsizeD16*WeightD16 + Sex + (1|Box) + (1|Plate), data=s[!is.na(s$TSDay4), ], REML=FALSE)
summary(t3)
drop1(t3, test="Chisq")
drop1(update(t3, .~. - BroodsizeD16:WeightD16), test="Chisq")
anova(t1, t3)

# Figure 3
s$brood.label[s$BroodsizeD16==3]="Broods of 3"
s$brood.label[s$BroodsizeD16==4]="Broods of 4"
s$brood.label[s$BroodsizeD16==5]="Broods of 5"
s$brood.label[s$BroodsizeD16==6]="Broods of 6"
colnames(s)
simpslopes=data.frame(brood.label=c("Broods of 3","Broods of 4","Broods of 5","Broods of 6"), intercepts=c(-0.0361, -0.0404, -0.0448, -0.0491), slopes=c(-0.248, -0.1065, 0.0351, 0.1766))
fig3 = ggplot(s[!is.na(s$BroodsizeD16), ], aes(x=scaledWD16, y=sqrtD)) +
  theme_bw() +
  geom_point() +
  geom_abline(data=simpslopes, aes(intercept=intercepts, slope=slopes)) + 
  xlab("Relative weight day 16") + 
  ylab("Telomere length change (D)") +
  facet_wrap(~brood.label, nrow=1)
print(fig3)

png("fig3.png", res=300, width=1800, height = 900)
print(fig3)
dev.off()
pdf("fig3.pdf", width=6, height = 3)
print(fig3)
dev.off()


#### Immune markers ######
cor.test(s$recIL6, s$sqrtCRP, use="complete.obs")
cor.test(s$recIL6, s$sqrtD, use="complete.obs")
cor.test(s$sqrtCRP, s$sqrtD, use="complete.obs")

# Models for IL6 (model 3 of table 1)
i1 = lmer(recIL6~BroodsizeD16*scaledWD16 + Sex + (1|Box), data=s, REML=FALSE)
summary(i1)
drop1(i1, test="Chisq")
i2 = lmer(recIL6~BroodsizeD16+scaledWD16 + Sex + (1|Box), data=s, REML=FALSE)
summary(i2)
drop1(i2, test="Chisq")
inull=lmer(recIL6~1 + (1|Box), data=s, REML=FALSE)
rsquared.glmm(list(i1, inull))
# Variance components
0.0003546/(0.0003546+0.0007878)
# Simple slopes analysis
# Enter information from summary(i1) and vcov(i1) at: http://www.quantpsy.org/interact/hlm2.htm to replicate


# Replace relative weight with absolute weight 
i1b = lmer(recIL6~BroodsizeD16*WeightD16 + Sex + (1|Box), data=s, REML=FALSE)
summary(i1b)
anova(i1, i1b)

# Figure 4
s$brood.label[s$BroodsizeD16==3]="Broods of 3"
s$brood.label[s$BroodsizeD16==4]="Broods of 4"
s$brood.label[s$BroodsizeD16==5]="Broods of 5"
s$brood.label[s$BroodsizeD16==6]="Broods of 6"
islopes=data.frame(brood.label=c("Broods of 3","Broods of 4","Broods of 5","Broods of 6"), intercepts=c(-0.0851, -0.0802, -0.0753, -0.0703), slopes=c(-0.0187, -0.0107, -0.0027, 0.0053))
fig4 = ggplot(s[!is.na(s$BroodsizeD16), ], aes(x=scaledWD16, y=recIL6)) +
  theme_bw() +
  geom_point() +
  geom_abline(data=islopes, aes(intercept=intercepts, slope=slopes)) + 
  xlab("Relative weight day 16") + 
  ylab("IL-6") +
  facet_wrap(~brood.label, nrow=1)
print(fig4)
png("fig4.png", res=300, width=1800, height = 900)
print(fig4)
dev.off()
pdf("fig4.pdf", width=6, height = 3)
print(fig4)
dev.off()

# hsCRP
c1 = lmer(sqrtCRP~BroodsizeD16*scaledWD16 + Sex + (1|Box), data=s, REML=FALSE)
summary(c1)
drop1(c1, test="Chisq")
c2 = lmer(sqrtCRP~BroodsizeD16+scaledWD16 + Sex + (1|Box), data=s, REML=FALSE)
summary(c2)
drop1(c2, test="Chisq")
# Marginal r^2
cnull=lmer(sqrtCRP~1 + (1|Box), data=s, REML=FALSE)
rsquared.glmm(list(c1, cnull))
# Variance components
0.1727/(0.1727+0.53)

# Replace relative weight with absolute weight
c1b = lmer(sqrt(CRP)~BroodsizeD16*WeightD16 + (1|Box), data=s, REML=FALSE)
summary(c1b)
